# Supplementary material for: Increased patient satisfaction by integration of palliative care into geriatrics—A prospective cohort study
Source: PLoS One. 2023 Jun 22;18(6):e0287550. doi: 10.1371/journal.pone.0287550 (PMC10286968; doi:10.1371/journal.pone.0287550)
Supplement: S1 Data — (XLSX) [file pone.0287550.s002.xlsx]

## Sheet: Patients and next of kin
Patientnumber	Patient Nextofkin	Intervention	Age groups	Gender	Relation	Educational level	Marital status	Main diagnoses	Hospitalstay	HospitalFrailty	Norton	MNASF	Downton	Discharge	1.Stressed	2.Blue	3.Activitiy	4.Nutrition	5.Discharge	6.Purposemedication	7.Sideeffect	8.Responsibility	9.Understand	10.Follow	11.Early	DICAREStot	DICARESmean	1.Experience	2.Consistency	3.Ask questions	4.Understand	5.Involved	6.Information	7.Information after	8.Coordination	9.Consideration	10.Safe	EQ5Dmobility	EQ5DADL	EQ5DActivity	EQ5Dpain	EQ5DWorry	EQ5D VAS	EQ5D Index	Pain	Tiredness	Drowsiness	Nausea	Appetite
101	Patient	No	85-94	Female		Medium	Other	Cardiovascular	6	4.6	16	12	5	Home	5	4	3	4	3	5	3	4	4	5	5	45	4.5	4	4	3	4	3	4	3	4	5	5	1	2	2	1	1	67	0.8406	1	2	1	0	1
102	Patient	No	85-94	Female		High	Other	Trauma	8	0	16	8	4	Home	5	5	5	4	4	4	4	4	5	5	5	50	5	3	4	5	5	4	5	5	5	5	5	2	1	2	2	1	70	0.7672	2	5	4	0	2
103	Patient	No	85-94	Male		Medium	Other	Other	8	1.6	14	10	7	Home	5	5	3	5	3	5	1	4	5	5	4	45	4.5	3	3	4	3	3	3	4	3	2	4	2	1	2	2	1	50	0.7672	6	6	6	0	0
104	Patient	No	85-94	Female		Low	Other	Trauma	8	0	17	8	4	Home	5	3	3	2	5	5	1	5	5	5	5	44	4.4	5	3	3	5	3	5	5	1	1	5	2	2	3	3	2	25	0.5508	8	5	0	0	6
105	Patient	No	85-94	Male		Medium	Other	Trauma	14	4.6	14	5	7	Nursing home	3	2	1	1	1	4	1	3	5	5	4	30	3	3	3	3	3	2	3	1	3	1	3	2	2	2	2	3	40	0.4885	6	8	4	0	7
106	Patient	No	85-94	Male		High	Married/co-living	Infection	9	3.2	16	12	2	Home	5	5	4	5	3	4	1	5	4	5	5	46	4.6	3	3	3	4	3	4	4	4	4	3	2	2	2	2	1	24	0.7395	1	4	5	0	0
107	Patient	No	85-94	Female		High	Other	Cancer	19	1	15	11	4	Home	4	5	3	4	2	1	2	2	5	5	5	38	3.8	4	4	4	4	3	3	4	4	4	5	2	2	2	2	2	.	0.6843	.	.	.	.	.
108	Patient	No	85-94	Female		High	Other	Gastrointestinal	8	1.5	14	9	9	Home	2	2	4	2	1	5	2	5	5	4	1	33	3.3	1	3	1	3	2	2	1	2	1	5	2	2	2	2	3	50	0.4885	5	8	5	5	5
109	Patient	No	85-94	Female		High	Other	Trauma	10	1.9	17	10	4	Home	3	1	3	2	4	5	3	4	4	5	5	39	3.9	4	5	5	4	3	4	3	4	2	5	2	2	2	2	2	50	0.6843	6	9	7	1	9
110	Patient	No	85-94	Female		High	Other	Cardiovascular	10	1.4	15	12	4	Home	5	5	5	5	1	3	3	4	5	5	5	46	4.6	4	4	5	5	5	5	2	3	5	5	2	1	3	2	1	30	0.6895	7	8	8	0	0
111	Patient	No	85-94	Female		High	Married/co-living	Cardiovascular	14	0	18	14	3	Home	4	3	4	5	4	5	1	5	3	3	5	42	4.2	4	4	5	5	4	5	2	1	4	5	2	1	2	1	2	30	0.7464	0	8	6	2	0
112	Patient	No	85-94	Female		High	Other	Infection	11	0	18	10	3	Home	4	4	3	.	2	4	2	4	5	5	5	38	3.8	4	4	5	4	4	4	4	4	5	5	2	1	2	2	2	67	0.7119	7	7	.	0	4
113	Patient	No	85-94	Female		High	Other	Respiratory	8	0	15	10	6	Home	5	5	4	5	3	5	5	5	5	5	5	52	5.2	5	4	5	5	5	5	4	5	.	3	2	1	1	2	1	50	0.8683	4	0	0	0	5
114	Patient	No	85-94	Female		Medium	Other	Cardiovascular	8	5.5	15	9	4	Home	2	2	2	1	1	4	3	4	3	2	5	29	2.9	4	5	3	4	3	3	1	2	3	5	2	2	2	2	3	50	0.4885	5	7	7	4	9
115	Patient	No	85-94	Female		High	Other	Other	6	0	17	10	6	Home	5	5	5	5	2	5	1	5	5	5	5	48	4.8	5	5	5	5	1	1	1	5	5	5	2	1	1	2	1	90	0.8683	1	8	0	0	0
116	Patient	No	85-94	Female		High	Other	Other	6	3.4	17	11	4	Home	5	5	5	5	5	5	.	1	.	.	5	36	3.6	5	5	5	5	5	5	5	5	5	5	2	1	1	2	1	51	0.8683	4	4	2	0	0
117	Patient	No	85-94	Female		Medium	Other	Cardiovascular	14	8.2	16	11	4	Home	5	3	1	2	2	5	1	4	3	3	5	34	3.4	4	4	5	5	4	5	1	3	4	5	3	3	2	2	1	60	0.6381	2	2	2	0	6
118	Patient	No	85-94	Female		High	Other	Infection	8	1.5	17	8	5	Home	4	4	3	1	1	4	1	4	5	2	1	30	3	1	3	1	2	1	1	1	1	1	5	2	2	2	3	2	50	0.5851	7	.	7	2	0
119	Patient	No	85-94	Female		High	Other	Infection	9	0.4	16	8	5	Home	5	3	3	3	4	5	5	5	5	5	5	48	4.8	5	5	5	5	5	5	5	5	5	5	2	1	2	2	2	24	0.7119	0	5	0	0	4
120	Patient	No	85-94	Female		High	Married/co-living	Infection	9	6.8	17	11	3	Home	5	4	4	4	1	1	1	2	4	5	4	35	3.5	2	3	3	4	2	1	2	2	4	5	2	1	2	2	2	46	0.7119	5	8	10	0	2
121	Patient	No	85-94	Female		Medium	Other	Other	7	0	15	13	2	Home	4	4	5	5	3	4	4	4	5	5	4	47	4.7	5	5	5	5	5	5	5	5	5	5	2	1	1	2	2	60	0.8131	5	6	6	5	6
122	Patient	No	85-94	Female		Low	Other	Trauma	11	1.4	17	10	5	Home	4	4	5	5	5	5	1	4	5	5	5	48	4.8	5	5	5	5	5	5	5	5	5	5	2	1	1	2	1	80	0.8683	1	0	0	0	0
123	Patient	No	85-94	Female		High	Other	Trauma	13	0	16	11	5	Home	2	5	5	5	1	1	1	4	.	1	5	30	3	3	5	5	3	4	1	1	1	1	5	.	.	.	.	.	.	.	0	0	3	0	0
124	Patient	No	85-94	Female		High	Other	Cardiovascular	7	2.5	14	9	4	Home	3	2	3	4	1	5	3	5	5	5	1	37	3.7	1	2	3	4	1	1	1	1	1	5	2	1	3	2	2	45	0.6343	5	6	5	0	2
125	Patient	No	85-94	Female		Medium	Other	Respiratory	16	2.1	18	11	3	Home	4	4	4	3	4	4	3	3	5	5	4	43	4.3	4	4	4	5	4	4	4	4	5	5	2	2	2	3	2	38	0.5851	9	3	4	0	7
126	Patient	No	85-94	Female		Medium	Other	Cardiovascular	9	0.3	17	8	5	Home	4	5	3	3	4	5	3	5	5	5	5	47	4.7	4	5	5	5	5	5	5	5	5	5	2	2	2	1	1	60	0.774	0	8	7	0	9
127	Patient	No	85-94	Female		Low	Other	Trauma	7	2.2	15	6	1	Home	4	3	3	4	1	4	2	4	.	.	4	29	2.9	1	1	1	1	1	1	1	1	1	3	2	.	1	2	1	.	.	7	9	7	2	7
128	Patient	No	85-94	Female		Low	Other	Gastrointestinal	8	1.4	17	9	5	Home	5	4	3	4	2	5	1	5	4	4	5	42	4.2	3	4	4	4	4	4	5	4	4	5	2	1	2	2	1	60	0.7672	0	0	0	0	5
129	Patient	No	85-94	Male		Medium	Other	Trauma	15	4.5	.	.	.	.	5	5	3	3	2	4	3	2	4	5	4	40	4	5	5	5	5	3	3	3	5	5	5	2	2	2	2	1	60	0.7395	0	5	4	5	6
130	Patient	No	85-94	Male		Medium	Other	Trauma	11	1.6	16	14	5	Home	5	5	5	5	1	4	1	3	5	5	5	44	4.4	3	3	3	3	3	3	3	3	5	5	2	2	1	2	1	.	0.8407	0	4	4	0	1
131	Patient	No	85-94	Female		Medium	Other	Cancer	14	0	17	5	3	Nursing home	3	4	5	3	2	5	1	1	4	5	5	38	3.8	5	4	4	4	4	4	2	3	4	5	2	2	2	2	2	40	0.6843	0	5	1	0	0
132	Patient	No	85-94	Female		Medium	Other	Cardiovascular	9	5.4	15	11	5	Home	3	3	2	3	2	5	3	3	2	4	2	32	3.2	3	3	2	2	2	2	3	3	2	4	2	3	2	2	2	20	0.641	3	8	8	0	2
133	Patient	No	85-94	Female		High	Other	Other	11	3.6	14	13	3	Home	2	4	4	5	3	5	2	5	5	5	2	42	4.2	5	5	5	5	4	5	5	5	5	5	2	1	2	2	2	70	0.7119	3	4	3	0	3
134	Patient	No	85-94	Female		High	Other	Trauma	8	1.4	15	13	3	Home	5	5	5	5	1	5	1	5	5	5	5	47	4.7	5	3	5	5	5	5	5	5	5	5	1	1	1	2	1	50	0.9349	0	10	0	0	5
135	Patient	No	85-94	Male		High	Married/co-living	Respiratory	11	1.5	16	7	4	Home	3	4	1	3	1	5	3	4	4	3	5	36	3.6	3	1	3	3	1	2	1	2	2	2	2	1	3	2	2	50	0.6343	.	.	.	.	.
136	Patient	No	85-94	Male		High	Married/co-living	Cancer	13	0.8	16	9	3	Nursing home	4	3	2	1	3	5	1	4	3	4	5	35	3.5	4	5	4	4	4	4	4	5	5	5	2	3	3	2	2	39	0.6067	4	7	5	0	8
137	Patient	No	85-94	Female		High	Married/co-living	Trauma	11	7.8	13	12	5	Home	5	4	1	4	1	5	1	5	5	5	5	41	4.1	4	4	5	5	4	1	1	4	5	5	2	2	2	2	2	35	0.6843	10	2	7	0	5
138	Patient	No	85-94	Female		High	Other	Trauma	8	0.5	15	14	4	Home	4	5	3	5	2	4	2	4	5	5	4	43	4.3	4	4	4	4	4	4	3	5	4	5	2	2	3	2	2	30	0.6067	3	7	5	4	4
139	Patient	No	85-94	Female		Low	Other	Trauma	11	1.9	15	11	5	Home	5	2	4	5	2	5	1	5	5	5	4	43	4.3	5	5	5	5	3	3	5	5	5	5	2	1	2	2	2	30	0.7119	4	4	3	0	4
140	Patient	No	85-94	Female		High	Other	Trauma	9	3.2	15	10	1	Home	4	5	4	5	1	3	4	4	5	5	4	44	4.4	4	4	4	5	3	3	3	5	4	5	2	1	2	3	1	35	0.6679	8	8	0	0	1
141	Patient	No	85-94	Female		Low	Other	Infection	7	0.7	17	13	3	Home	3	4	5	5	3	5	2	4	5	5	4	45	4.5	3	4	4	4	3	3	5	4	1	5	2	1	2	2	2	50	0.7119	2	7	7	0	0
142	Patient	No	85-94	Male		Medium	Other	Infection	6	0	20	12	4	Home	5	4	5	5	3	4	2	4	5	5	5	47	4.7	4	4	4	5	1	3	3	4	2	5	2	1	1	2	1	30	0.8683	2	4	3	0	2
143	Patient	No	85-94	Male		Low	Other	Trauma	12	0	17	10	1	Home	4	5	4	4	3	4	3	4	4	5	5	45	4.5	4	5	5	4	5	5	4	5	5	5	2	1	1	2	1	70	0.8683	3	3	3	4	4
144	Patient	No	85-94	Female		High	Married/co-living	Infection	7	2.3	17	5	1	Home	.	.	.	.	.	.	.	.	.	.	.	0	0	4	4	3	3	2	3	4	3	5	5	1	1	1	2	1	50	0.9349	0	5	5	7	3
145	Patient	No	85-94	Female		High	Other	Cardiovascular	21	2.6	16	10	3	Home	3	3	2	5	1	4	1	1	5	5	5	35	3.5	5	5	4	4	5	4	4	4	5	5	.	.	.	.	.	.	.	5	8	8	0	1
146	Patient	No	85-94	Female		Low	Other	Infection	7	1.5	19	14	2	Home	5	5	5	5	4	5	1	4	5	5	3	47	4.7	5	5	5	5	5	5	5	5	5	5	1	1	2	1	1	70	0.9682	0	4	0	0	0
147	Patient	No	85-94	Male		Low	Married/co-living	Trauma	9	3.7	14	11	6	Home	3	4	3	2	3	4	3	3	3	3	2	33	3.3	3	1	3	3	4	3	1	2	4	4	2	2	2	3	3	30	0.5851	7	6	6	7	8
148	Patient	No	85-94	Female		High	Married/co-living	Trauma	7	0	17	9	3	Home	3	5	5	1	4	5	4	5	5	5	5	47	4.7	5	5	5	5	5	5	5	5	5	5	2	1	.	.	2	50	.	5	3	0	0	9
149	Patient	No	85-94	Male		Low	Married/co-living	Cardiovascular	5	4.1	17	12	5	Home	5	4	5	5	3	4	1	3	5	5	5	45	4.5	4	4	4	5	4	4	4	5	5	5	2	1	1	2	1	50	0.8683	8	9	3	0	0
150	Patient	No	85-94	Male		Low	Married/co-living	Cardiovascular	12	5.3	14	8	3	Home	5	3	2	5	4	4	2	4	5	5	5	44	4.4	2	5	2	5	5	5	5	5	5	5	3	3	2	3	2	50	0.527	10	10	10	0	0
151	Patient	No	85-94	Female		.	Other	Infection	9	0	15	11	8	Home	.	4	3	4	2	4	2	3	3	4	4	33	3.3	.	3	2	2	3	2	.	2	2	3	2	2	2	2	2	51	0.6843	2	4	3	0	0
152	Patient	No	85-94	Female		Medium	Other	Trauma	10	1.4	17	8	5	Home	4	5	3	5	2	4	2	4	5	5	5	44	4.4	.	4	4	4	3	3	5	4	5	5	2	1	3	2	1	70	0.6895	7	.	.	0	0
153	Patient	No	85-94	Female		Low	Other	Other	8	1.8	17	12	1	Home	5	3	4	4	3	3	3	3	3	3	4	38	3.8	3	2	3	3	2	2	2	2	1	4	2	1	2	2	2	50	0.7119	3	6	.	3	2
154	Patient	No	85-94	Male		Low	Other	Trauma	12	4	20	11	5	Home	3	3	2	3	2	4	3	4	2	3	4	33	3.3	3	3	2	3	3	2	2	3	2	4	2	2	1	2	2	60	0.7855	6	7	5	3	4
155	Patient	No	85-94	Female		High	Other	Infection	14	4.3	14	10	5	Home	3	5	5	5	1	5	1	5	5	5	5	45	4.5	2	4	2	4	2	1	1	.	.	4	2	1	1	2	1	90	0.8683	0	5	6	0	0
156	Patient	No	85-94	Female		High	Other	Other	8	0	18	10	6	Home	3	3	4	5	1	5	1	4	5	5	4	40	4	1	1	1	5	1	1	5	5	5	5	1	1	1	2	2	50	0.8797	0	2	0	0	0
157	Patient	No	85-94	Female		Low	Other	Infection	12	0	16	9	6	Home	4	5	5	5	1	5	1	5	5	5	1	42	4.2	1	5	3	5	4	4	5	3	1	5	2	1	2	3	2	25	0.6127	7	10	7	0	4
158	Patient	No	85-94	Female		Medium	Other	Gastrointestinal	10	1	15	6	4	Home	5	3	3	3	3	5	1	5	1	1	5	35	3.5	1	5	5	5	3	5	5	5	3	5	3	3	3	2	2	55	0.5486	1	7	2	0	5
159	Patient	No	85-94	Male		Low	Other	Cardiovascular	8	3.4	15	10	3	Home	5	5	3	5	3	4	2	4	5	5	4	45	4.5	4	3	4	4	3	2	2	2	4	5	2	2	2	2	1	60	0.7395	3	3	5	3	2
160	Patient	No	85-94	Female		Low	Other	Cardiovascular	7	1.4	19	9	6	Home	3	2	2	3	3	4	3	4	5	4	3	36	3.6	4	4	5	4	4	5	4	5	5	5	2	1	2	2	2	60	0.7119	3	7	7	0	0
161	Patient	No	85-94	Female		Low	Other	Cardiovascular	6	0	17	12	6	Home	4	4	5	5	1	5	2	4	.	.	5	35	3.5	1	2	5	3	4	5	5	5	1	5	2	1	2	3	2	40	0.6127	8	8	9	0	0
162	Patient	No	85-94	Male		Medium	Married/co-living	Infection	10	1.3	13	12	4	Home	5	5	2	5	1	4	5	4	5	5	5	46	4.6	4	5	5	5	3	5	1	5	5	5	2	2	3	3	1	25	0.606	5	5	5	5	0
163	Patient	No	85-94	Female		High	Other	Cardiovascular	8	0	.	.	.	.	2	2	2	3	2	3	1	4	4	5	4	32	3.2	3	3	2	4	2	2	3	3	3	5	2	2	2	2	2	20	0.6843	5	8	8	2	5
164	Patient	No	85-94	Male		High	Married/co-living	Gastrointestinal	9	4.1	14	9	3	Home	5	5	4	5	3	5	3	5	5	5	5	50	5	4	5	5	5	4	4	1	1	5	5	2	2	1	2	2	.	0.7855	.	.	.	.	.
165	Patient	No	85-94	Female		Low	Married/co-living	Trauma	10	4.9	16	5	3	Home	5	.	5	5	1	4	3	4	.	.	5	32	3.2	4	4	3	3	.	3	3	4	4	5	1	1	1	2	1	80	0.9349	1	1	1	0	0
166	Patient	No	85-94	Male		High	Married/co-living	Infection	7	1.7	18	11	4	Home	4	5	5	5	4	5	1	5	5	5	5	49	4.9	5	4	5	5	4	5	4	1	5	5	2	1	1	1	2	50	0.8477	0	2	2	0	2
167	Patient	No	85-94	Male		High	Married/co-living	Infection	8	6.8	18	11	3	Home	5	5	4	5	4	5	4	5	5	5	5	52	5.2	4	5	5	4	4	5	5	5	5	5	2	2	2	3	1	40	0.6403	7	2	1	0	0
168	Patient	No	85-94	Female		Low	Other	Gastrointestinal	8	0.5	17	8	3	Home	4	4	4	5	3	3	3	3	4	4	5	42	4.2	4	4	3	4	4	3	3	3	4	4	2	1	2	3	1	30	0.6679	7	6	3	4	4
169	Patient	No	85-94	Male		Medium	Married/co-living	Infection	6	0	20	10	2	Home	3	3	5	4	3	4	3	4	5	5	3	42	4.2	4	4	4	4	4	4	5	5	5	5	1	1	1	1	2	65	0.9142	0	8	9	1	7
170	Patient	No	85-94	Female		Low	Other	Trauma	9	3.7	15	11	5	Home	5	5	5	2	2	5	4	5	3	3	5	44	4.4	1	1	2	1	1	1	1	1	1	1	2	1	1	2	1	50	0.8683	4	3	3	10	7
171	Patient	No	85-94	Male		Medium	Other	Other	8	3	16	7	6	Home	3	3	3	3	1	3	1	1	3	3	2	26	2.6	2	3	3	3	3	3	1	3	1	3	2	2	2	2	3	70	0.4885	3	5	5	2	2
172	Patient	No	85-94	Female		Medium	Other	Trauma	18	2.7	17	8	5	Home	5	5	5	4	1	1	3	2	5	5	5	41	4.1	3	.	.	3	1	1	1	1	3	5	2	1	1	1	1	90	0.9028	0	1	1	0	0
173	Patient	No	85-94	Male		Medium	Other	Gastrointestinal	17	0.8	17	12	4	Home	5	3	4	5	3	4	3	4	5	5	5	46	4.6	4	3	4	4	5	5	4	5	5	5	2	1	2	1	1	85	0.8016	1	2	3	1	2
174	Patient	No	85-94	Female		High	Other	Trauma	10	0	16	9	7	Home	2	1	1	3	5	3	3	2	2	2	1	25	2.5	5	5	4	5	5	4	1	1	1	5	2	3	3	3	3	20	0.3984	8	7	4	0	8
175	Patient	No	85-94	Female		Low	Other	Trauma	9	5.5	14	8	4	Home	4	3	3	5	1	.	.	.	5	5	4	30	3	2	2	2	5	2	2	2	5	1	5	2	1	1	2	1	75	0.8683	2	5	2	0	0
176	Patient	No	85-94	Female		High	Other	Trauma	14	0	13	8	4	Home	4	3	4	3	2	4	1	5	4	4	5	39	3.9	2	4	4	4	2	3	3	3	4	3	1	1	2	1	2	30	0.813	0	4	4	2	2
177	Patient	No	85-94	Female		Low	Other	Infection	8	0	13	11	6	Home	5	5	5	4	2	5	2	4	5	5	5	47	4.7	5	5	.	5	5	5	5	5	5	5	2	1	1	2	1	60	0.8683	4	4	0	0	4
178	Patient	No	85-94	Male		Low	Other	Infection	10	3.2	16	10	5	Home	3	3	3	4	1	4	2	3	4	4	3	34	3.4	3	4	3	3	2	3	2	2	2	5	2	2	2	2	2	50	0.6843	5	7	7	1	5
179	Patient	No	85-94	Female		Low	Other	Infection	10	1.1	18	10	3	Home	4	4	4	5	3	5	4	5	5	5	3	47	4.7	5	.	5	5	5	5	4	5	5	5	2	1	2	2	2	45	0.7119	.	4	0	0	2
180	Patient	No	85-94	Male		.	Married/co-living	Cardiovascular	9	1.5	18	9	4	Home	5	5	5	5	3	4	2	4	5	5	5	48	4.8	3	5	5	5	3	4	2	4	5	5	1	1	1	1	1	.	0.9694	0	0	0	0	0
181	Patient	Yes	85-94	Female		High	Other	Cardiocascular	6	0	20	12	3	Home	4	5	5	5	2	4	3	5	5	5	4	47	4.7	5	.	4	5	.	4	.	5	5	5	2	1	2	2	1	60	0.7672	3	0	0	0	0
182	Patient	Yes	85-94	Female		Low	Married/co-living	Gastrointestinal	7	0	15	11	5	Home	4	4	5	4	2	5	1	5	3	3	4	40	4	5	4	4	4	4	5	5	5	5	5	2	1	1	2	2	50	0.8131	5	5	0	4	4
183	Patient	Yes	85-94	Female		High	Other	Respiratory	5	0	19	8	0	Home	3	5	4	4	4	4	3	3	4	3	4	41	4.1	3	4	4	3	4	4	3	3	4	5	2	1	2	2	2	40	0.7119	5	8	8	0	2
184	Patient	Yes	85-94	Female		High	Other	Infection	7	5	15	14	5	Home	5	5	.	5	5	5	5	.	5	.	1	36	3.6	5	5	5	5	5	5	.	5	.	5	3	3	3	3	3	0	0.3403	10	10	10	.	.
185	Patient	Yes	85-94	Female		High	Other	Trauma	7	1.4	16	12	7	Home	5	4	4	5	3	4	4	4	5	5	5	48	4.8	5	5	5	5	5	5	5	5	5	5	2	1	2	2	1	51	0.7672	5	5	7	10	7
186	Patient	Yes	85-94	Female		Medium	Other	Trauma	14	1.7	18	10	3	Home	4	4	3	5	4	5	1	4	5	5	5	45	4.5	5	5	5	5	4	4	4	4	4	5	2	1	2	2	1	70	0.7672	3	4	4	1	0
187	Patient	Yes	85-94	Female		Low	Other	Trauma	10	5.5	15	7	5	Home	2	2	3	3	3	4	4	5	2	3	5	36	3.6	4	5	5	3	5	5	4	4	5	5	2	1	3	2	3	.	0.4819	5	7	7	0	8
188	Patient	Yes	85-94	Female		High	Other	Other	7	3.7	17	5	6	Home	5	5	2	2	5	5	1	5	5	5	3	43	4.3	5	5	5	5	5	5	5	5	5	5	2	2	2	2	1	.	0.7395	2	5	3	1	0
189	Patient	Yes	85-94	Female		Medium	Other	Other	7	0.9	19	10	5	Home	5	3	5	3	5	5	1	5	5	5	5	47	4.7	3	4	.	5	.	3	5	5	5	4	1	1	2	2	2	.	0.7784	4	4	1	0	4
190	Patient	Yes	85-94	Male		High	Other	Infection	7	3.7	16	10	3	Home	3	3	5	4	3	5	5	5	5	5	1	44	4.4	3	4	3	3	2	3	3	3	5	5	.	.	1	3	3	30	.	8	8	6	0	0
191	Patient	Yes	85-94	Female		High	Other	Infection	8	0	15	11	6	Home	3	3	3	3	4	5	2	5	5	5	5	43	4.3	3	3	4	5	4	4	1	3	4	4	2	1	2	2	2	60	0.7119	4	5	3	1	1
192	Patient	Yes	85-94	Female		Medium	Other	Cardiocascular	8	0	17	12	5	Home	2	2	3	2	1	1	1	3	3	4	2	24	2.4	2	1	2	3	2	2	1	2	1	3	2	2	2	2	2	40	0.6843	6	8	8	6	5
193	Patient	Yes	85-94	Male		High	Other	Cardiovascular	14	1.5	17	13	6	Home	5	5	2	4	1	1	1	2	5	1	2	29	2.9	1	5	5	5	1	3	1	4	3	5	2	2	2	3	1	50	0.6403	7	5	3	0	0
194	Patient	Yes	85-94	Female		High	Other	Other	9	3.2	14	6	4	Home	4	2	1	2	1	5	1	1	5	5	5	32	3.2	5	5	4	5	5	5	3	.	5	5	3	2	3	3	2	30	0.4927	10	10	10	0	0
195	Patient	Yes	85-94	Male		Low	Other	Infection	8	0	16	14	3	Home	5	5	5	5	5	5	1	5	5	5	5	51	5.1	5	5	5	5	5	5	5	5	5	5	2	1	2	1	1	100	0.8016	0	6	2	0	5
196	Patient	Yes	85-94	Male		Medium	Married/co-living	Infection	9	0.9	17	12	5	Home	5	5	5	5	1	1	3	4	5	5	5	44	4.4	1	5	5	5	1	5	5	5	5	5	2	1	1	2	1	50	0.8683	5	7	2	1	1
197	Patient	Yes	85-94	Female		High	Other	Trauma	7	5.5	18	12	5	Home	5	4	5	3	2	4	5	4	5	3	5	45	4.5	.	5	5	5	5	5	5	5	5	5	2	3	2	2	1	.	0.6962	4	.	0	0	3
198	Patient	Yes	85-94	Male		High	Other	Infection	8	4.6	.	.	.	Home	3	2	4	4	2	5	1	4	3	3	4	35	3.5	4	3	5	4	3	3	3	3	4	5	2	2	2	1	2	55	0.7188	0	7	5	0	5
199	Patient	Yes	85-94	Female		High	Married/co-living	Infection	6	0.9	16	8	4	Home	3	3	4	5	4	5	4	4	5	5	3	45	4.5	4	4	5	5	5	5	4	4	3	5	2	2	2	3	2	60	0.5851	7	4	4	3	2
200	Patient	Yes	85-94	Female		High	Other	Cardiocascular	8	0	18	8	6	Home	5	4	4	2	4	5	4	5	5	4	5	47	4.7	4	5	5	5	5	5	5	5	5	5	2	1	2	2	1	65	0.7672	5	7	2	6	8
201	Patient	Yes	85-94	Female		High	Other	Trauma	11	1	19	4	4	Home	3	2	4	4	2	4	2	4	5	5	2	37	3.7	3	.	3	3	3	1	1	3	3	4	2	2	2	2	2	50	0.6843	6	9	9	1	8
202	Patient	Yes	85-94	Female		High	Other	Infection	6	1.4	16	.	4	Home	5	4	3	5	3	5	1	5	5	5	5	46	4.6	4	5	5	5	5	4	5	5	5	5	2	1	2	2	1	.	0.7672	0	7	3	0	0
203	Patient	Yes	85-94	Female		Medium	Other	Other	8	2.3	19	11	4	Home	4	4	2	4	4	2	4	5	5	4	2	40	4	5	5	5	5	5	5	4	4	3	5	2	2	3	2	2	50	0.6067	5	3	3	3	2
204	Patient	Yes	85-94	Female		High	Other	Cardiocascular	23	1.8	14	12	5	Home	3	4	3	3	4	4	5	5	5	5	5	46	4.6	4	4	5	5	4	5	5	5	5	5	2	2	2	3	2	30	0.5851	5	7	8	0	6
205	Patient	Yes	85-94	Male		Low	Other	Other	7	3.7	17	9	3	Home	5	4	5	5	4	4	4	4	5	5	5	50	5	5	5	5	5	5	5	5	5	5	5	1	1	1	1	1	75	0.9694	0	0	0	0	0
206	Patient	Yes	85-94	Male		Medium	Married/co-living	Infection	16	7.3	16	7	6	Home	4	3	1	5	1	5	1	3	2	4	1	30	3	1	1	2	3	3	2	1	5	1	4	3	3	3	3	2	20	0.4927	5	8	8	0	0
207	Patient	Yes	85-94	Female		Low	Married/co-living	Trauma	8	2.6	17	7	5	Home	2	2	2	2	4	3	3	3	3	3	1	28	2.8	3	4	3	2	2	2	4	2	2	5	1	1	2	2	2	.	0.7784	2	2	1	0	0
208	Patient	Yes	85-94	Male		Low	Married/co-living	Gastrointestinal	7	1.8	17	12	5	Home	5	5	5	5	2	4	3	4	5	4	3	45	4.5	4	4	4	4	4	4	4	4	4	5	2	1	2	2	1	50	0.7672	5	7	7	2	4
209	Patient	Yes	85-94	Female		Low	Other	Trauma	8	0	18	14	5	Home	4	4	4	5	3	5	2	4	5	5	3	44	4.4	3	3	4	4	5	5	3	4	5	5	2	1	2	2	2	50	0.7119	6	7	8	1	1
210	Patient	Yes	85-94	Female		Low	Other	Trauma	6	3.1	17	11	3	Home	3	4	3	4	3	4	4	3	5	5	4	42	4.2	5	5	4	4	5	5	4	5	5	5	2	2	2	2	2	60	0.6843	8	8	8	4	4
211	Patient	Yes	85-94	Female		Medium	Other	Respiratory	8	5	16	9	4	Home	4	4	3	5	4	5	3	2	5	3	4	42	4.2	3	3	4	3	3	4	5	5	4	5	2	1	2	2	1	30	0.7672	2	4	4	0	0
212	Patient	Yes	85-94	Female		Low	Married/co-living	Other	7	3.2	19	7	3	Home	5	4	4	3	1	5	1	4	5	5	1	38	3.8	4	5	3	4	1	1	5	3	1	5	2	2	2	1	2	70	0.7188	0	0	0	0	0
213	Patient	Yes	85-94	Female		Medium	Other	Other	7	1.8	16	7	4	Home	2	2	2	1	3	4	4	4	5	5	3	35	3.5	4	4	4	5	4	4	3	3	3	5	2	2	2	2	2	40	0.6843	7	8	7	6	9
214	Patient	Yes	85-94	Male		High	Married/co-living	Cancer	8	3	16	12	4	Home	4	4	4	5	4	5	1	3	5	5	5	45	4.5	4	5	4	5	.	3	4	4	5	5	2	1	1	2	2	50	0.8131	4	3	2	0	2
215	Patient	Yes	85-94	Female		High	Other	Trauma	8	5.4	15	10	4	Home	4	4	4	3	3	4	1	4	5	5	5	42	4.2	4	4	5	5	5	4	3	4	3	5	2	1	2	1	2	40	0.7464	.	.	.	.	.
216	Patient	Yes	85-94	Male		High	Married/co-living	Gastrointestinal	9	8.4	16	11	6	Home	5	5	3	5	3	1	2	3	4	5	5	41	4.1	4	5	4	5	5	5	5	5	5	5	2	3	2	1	1	80	0.7307	0	3	3	0	0
217	Patient	Yes	85-94	Male		Low	Other	Cardiocascular	5	0	19	10	5	Home	2	2	5	3	5	4	1	3	5	5	5	40	4	3	4	3	5	3	3	2	1	4	4	.	.	.	.	.	.	.	8	7	8	0	6
218	Patient	Yes	85-94	Male		High	Married/co-living	Trauma	12	2.4	14	14	5	Home	3	3	1	3	3	3	4	4	3	3	4	34	3.4	4	2	4	5	4	5	4	4	5	5	2	2	1	2	1	70	0.8407	2	4	3	0	0
219	Patient	Yes	85-94	Female		High	Other	Trauma	9	0	15	11	3	Home	5	4	5	3	1	1	1	1	5	5	5	36	3.6	3	4	4	4	1	3	4	4	.	5	2	1	1	2	1	40	0.8683	2	8	8	0	2
220	Patient	Yes	85-94	Male		High	Married/co-living	Infection	6	1.4	18	12	4	Home	5	4	3	4	3	4	3	5	5	5	4	45	4.5	4	4	5	4	4	5	5	5	5	5	1	2	2	3	2	80	0.6517	6	3	2	0	1
221	Patient	Yes	85-94	Female		Low	Other	Cardiocascular	12	0	17	11	5	Home	5	5	3	5	.	5	1	3	.	.	5	32	3.2	.	.	.	.	.	.	.	.	.	.	2	1	.	2	1	55	.	6	8	3	0	0
222	Patient	Yes	85-94	Male		High	Other	Respiratory	6	0	15	8	6	Home	5	4	4	5	1	2	1	1	5	5	5	38	3.8	3	4	3	4	2	2	1	4	4	5	2	1	2	2	1	60	0.7672	3	3	1	0	4
223	Patient	Yes	85-94	Female		Medium	Married/co-living	Trauma	8	2.8	18	9	4	Home	5	5	5	5	4	4	3	4	5	5	5	50	5	4	4	4	4	4	4	5	5	5	5	2	1	1	2	1	80	0.8683	5	5	2	0	0
224	Patient	Yes	85-94	Male		High	Married/co-living	Trauma	14	1.7	18	14	5	Home	5	5	5	5	4	5	4	5	5	5	5	53	5.3	5	5	5	5	5	5	5	4	.	5	2	2	2	2	2	70	0.6843	2	3	2	0	0
225	Patient	Yes	85-94	Male		High	Other	Cardiovascular	12	1.4	17	12	2	Home	4	4	3	5	3	5	4	5	5	5	5	48	4.8	5	5	5	5	5	5	5	5	5	5	2	2	2	2	2	50	0.6843	0	6	4	0	4
226	Patient	Yes	85-94	Female		Low	Married/co-living	Cardiocascular	7	7.1	20	9	4	Home	4	4	5	5	1	5	4	4	5	5	5	47	4.7	4	4	4	4	4	4	3	3	5	3	1	1	1	2	1	70	0.9349	3	5	3	0	0
227	Patient	Yes	85-94	Male		High	Other	Infection	8	10.1	17	11	3	Home	3	2	5	5	4	5	4	5	5	5	3	46	4.6	4	4	5	5	4	3	2	4	5	4	2	1	1	2	3	60	0.6174	6	5	2	0	1
228	Patient	Yes	85-94	Male		High	Married/co-living	Trauma	13	3.7	15	10	5	Home	5	.	5	5	3	3	3	3	5	5	5	42	4.2	3	4	.	5	5	5	5	5	5	5	2	.	2	2	1	60	.	5	5	5	5	5
229	Patient	Yes	85-94	Male		High	Married/co-living	Trauma	10	4.6	19	11	3	Home	3	2	4	5	3	1	2	3	5	5	5	38	3.8	3	4	5	5	5	5	3	5	4	5	2	2	2	1	2	55	0.7188	0	6	6	0	0
230	Patient	Yes	85-94	Male		High	Other	Cardiovascular	8	4.8	17	10	2	Home	5	5	5	5	1	1	1	1	5	5	5	39	3.9	5	5	5	5	5	5	5	5	5	5	2	1	1	2	1	70	0.8683	.	.	.	.	.
231	Patient	Yes	85-94	Female		Low	Other	Trauma	8	4.1	15	11	3	Home	3	3	2	2	2	5	3	4	5	4	1	34	3.4	5	5	5	5	5	5	5	5	5	5	2	3	3	2	2	30	0.6067	6	6	5	1	8
232	Patient	Yes	85-94	Female		High	Other	Respiratory	9	0	13	9	6	Home	4	4	5	5	4	3	3	5	5	5	5	48	4.8	4	4	4	5	4	4	5	4	5	5	2	1	2	1	2	60	0.7464	0	5	3	0	4
233	Patient	Yes	85-94	Female		Low	Married/co-living	Other	11	2.6	15	8	7	Home	4	3	.	5	.	4	.	.	5	5	5	31	3.1	5	3	4	5	2	3	3	3	5	5	2	3	3	2	3	40	0.4543	2	9	9	1	1
234	Patient	Yes	85-94	Female		High	Married/co-living	Gastrointestinal	17	6.4	16	9	4	Home	5	4	3	5	1	5	1	5	5	5	1	40	4	3	4	3	4	2	2	1	3	3	4	2	2	2	2	2	50	0.6843	5	5	5	0	0
235	Patient	Yes	85-94	Male		High	Other	Cardiovascular	7	2.9	17	13	5	Home	5	4	5	5	4	1	1	2	5	5	4	41	4.1	.	.	5	5	4	5	1	4	4	5	2	1	1	1	2	60	0.8477	0	5	5	0	0
236	Patient	Yes	85-94	Male		High	Married/co-living	Trauma	8	3.7	16	14	6	Nursing home	4	4	3	5	3	1	1	3	5	5	1	35	3.5	5	4	4	5	4	5	2	4	4	5	2	2	2	2	2	45	0.6843	7	5	6	0	0
237	Patient	Yes	85-94	Female		Medium	Other	Trauma	12	1.9	16	7	6	Home	5	2	5	4	1	4	1	4	.	.	4	30	3	5	5	5	5	5	5	1	5	5	5	2	1	3	2	2	60	0.6343	5	7	7	0	5
238	Patient	Yes	85-94	Male		High	Married/co-living	Infection	7	2.3	18	13	4	Home	5	5	5	5	3	5	2	5	5	5	5	50	5	4	4	4	4	4	4	4	4	5	5	1	1	2	1	1	70	0.9682	0	3	3	0	0
239	Patient	Yes	85-94	Female		High	Other	Cancer	9	3.2	17	8	5	Home	3	4	4	4	3	4	3	4	5	5	5	44	4.4	.	.	5	5	.	5	5	5	5	5	2	2	2	2	1	60	0.7395	1	5	2	0	5
240	Patient	Yes	85-94	Male		High	Married/co-living	Cardiocascular	7	1.4	17	12	8	Home	4	5	5	4	1	5	3	5	5	5	5	47	4.7	5	5	5	5	5	5	5	5	5	5	2	1	1	1	1	80	0.9028	1	.	2	0	2
241	Patient	Yes	85-94	Female		Medium	Other	Trauma	8	3.6	17	9	9	Home	3	2	4	5	4	5	1	5	.	.	5	34	3.4	3	2	3	3	2	2	1	.	.	3	2	2	2	3	2	40	0.5851	8	5	2	3	1
242	Patient	Yes	85-94	Female		Low	Other	Trauma	6	6.1	15	8	6	Home	1	1	1	1	1	1	1	1	1	1	1	11	1.1	3	3	3	2	1	1	1	1	1	4	3	3	3	3	3	.	0.3403	7	10	10	7	10
243	Patient	Yes	85-94	Female		Medium	Other	Cardiocascular	11	0	15	5	7	Home	5	3	2	5	5	5	2	4	5	5	5	46	4.6	3	4	4	5	4	5	3	4	4	5	3	3	3	2	2	10	0.5486	2	9	9	5	2
244	Patient	Yes	85-94	Female		High	Other	Cardiovascular	8	2.9	18	10	2	Home	3	3	4	4	2	4	2	4	5	5	4	40	4	3	3	3	4	3	3	3	3	3	4	2	2	2	2	2	45	0.6843	3	3	3	2	7
245	Patient	Yes	85-94	Male		High	Other	Cardiovascular	8	5.1	17	8	5	Home	5	5	5	5	5	5	1	4	4	5	5	49	4.9	.	.	2	3	1	2	1	.	1	.	2	1	1	1	1	.	0.9028	.	.	.	0	0
246	Patient	Yes	85-94	Female		.	Married/co-living	Infection	8	6.6	17	10	6	Home	5	.	2	3	2	4	1	3	5	5	5	35	3.5	.	.	.	.	.	.	.	.	.	.	.	.	.	.	.	.	.	7	3	4	0	3
247	Patient	Yes	85-94	Female		Low	Other	Cardiovascular	10	0	18	10	3	Nursing home	4	3	4	5	3	3	.	.	5	4	5	36	3.6	3	4	5	5	4	3	.	3	3	4	2	3	2	2	2	35	0.641	7	5	6	5	5
248	Patient	Yes	85-94	Female		Medium	Other	Trauma	7	1.8	.	.	.	Home	5	4	5	4	2	5	3	5	5	5	5	48	4.8	4	4	4	4	5	4	5	4	4	5	1	1	1	1	1	80	0.9694	1	0	1	0	1
249	Patient	Yes	85-94	Female		Medium	Other	Gastrointestinal	7	0.3	19	8	6	Home	2	2	5	3	1	5	1	1	.	.	4	24	2.4	5	4	4	4	4	3	1	.	1	5	2	1	2	2	2	60	0.7119	3	9	8	0	5
250	Patient	Yes	85-94	Female		High	Other	Trauma	5	2.2	11	11	1	Home	5	5	4	5	2	4	3	3	5	5	5	46	4.6	3	4	3	3	3	3	3	3	3	5	2	1	1	2	1	70	0.8683	0	0	1	0	0
251	Patient	Yes	85-94	Male		Low	Married/co-living	Cardiovascular	8	5.1	17	11	3	Home	4	5	5	5	4	3	1	3	3	5	5	43	4.3	5	3	3	5	3	5	5	5	5	5	2	2	2	2	1	40	0.7395	6	8	8	6	6
252	Patient	Yes	85-94	Female		Low	Other	Cardiovascular	9	1.6	14	8	6	Home	5	5	5	5	1	1	1	1	5	5	5	39	3.9	5	4	4	3	4	4	4	5	5	5	.	1	.	3	1	60	.	.	.	.	.	.
253	Patient	Yes	85-94	Male		Medium	Married/co-living	Other	7	1.4	18	9	3	Home	4	4	3	3	3	4	4	5	5	4	5	44	4.4	4	5	5	4	5	4	3	4	5	4	1	1	1	2	2	72	0.8797	7	8	6	0	2
254	Patient	Yes	85-94	Female		High	Other	Trauma	15	2.9	0	0	0	.	5	5	5	5	1	1	1	1	5	5	5	39	3.9	5	5	5	5	5	5	5	5	5	5	1	1	1	1	1	90	0.9694	0	0	0	0	0
255	Patient	Yes	85-94	Female		High	Other	Cardiocascular	8	0	15	7	6	Home	5	4	2	5	2	5	2	4	1	1	1	32	3.2	5	5	5	5	5	5	5	4	4	5	2	2	2	2	1	60	0.7395	1	7	8	0	1
256	Patient	Yes	85-94	Male		High	Other	Cancer	7	0	17	9	3	Home	4	3	5	4	3	5	1	3	4	5	5	42	4.2	1	4	3	5	1	1	5	4	3	5	2	1	1	1	2	40	0.8477	0	7	2	0	3
257	Patient	Yes	85-94	Female		High	Other	Other	8	1.4	16	13	5	Home	4	5	2	5	4	5	2	5	5	5	5	47	4.7	4	.	5	5	4	3	1	5	5	5	2	1	3	2	2	65	0.6343	0	1	1	0	0
258	Patient	Yes	85-94	Female		Medium	Other	Trauma	8	5.9	14	11	4	Nursing home	1	1	1	3	5	5	1	1	5	4	1	28	2.8	5	4	3	4	2	2	5	5	5	5	2	3	3	3	3	60	0.3984	10	8	7	0	0
259	Patient	Yes	85-94	Female		Medium	Other	Cancer	11	4.6	17	9	2	Home	2	2	2	2	3	4	3	5	4	5	2	34	3.4	3	4	4	3	4	4	5	5	3	4	2	2	2	3	2	55	0.5851	9	9	8	0	8
260	Patient	Yes	85-94	Female		High	Other	Trauma	14	0	.	.	.	.	4	3	4	5	2	4	1	4	5	4	5	41	4.1	3	4	3	3	1	2	2	1	4	4	2	1	2	2	1	50	0.7672	5	5	0	0	0
261	Patient	Yes	85-94	Male		High	Other	Trauma	11	1.9	17	11	1	Home	5	5	1	4	5	5	1	4	5	5	5	45	4.5	5	5	5	5	5	5	5	5	5	5	3	2	3	2	1	22	0.6038	3	8	2	1	2
262	Patient	Yes	85-94	Female		High	Other	Gastrointestinal	8	4.4	17	10	4	Home	5	4	3	5	3	5	.	5	5	5	5	45	4.5	3	4	5	4	2	3	3	3	4	5	2	1	3	2	1	30	0.6895	2	4	1	0	3
263	Patient	Yes	85-94	Female		Medium	Other	Infection	8	1.1	16	8	2	Home	4	3	5	5	3	4	3	3	5	3	3	41	4.1	4	4	4	5	4	5	4	5	4	5	2	1	2	2	2	60	0.7119	5	5	5	0	0
264	Patient	Yes	85-94	Male		Low	Other	Cardiocascular	14	1.5	19	13	2	Home	5	5	5	5	1	5	1	5	5	5	5	47	4.7	5	5	5	5	5	3	2	5	5	5	1	3	1	1	1	95	0.8985	0	3	2	0	0
265	Patient	No	75-84	Male		Medium	Married/co-living	Infection	14	0	19	9	4	Home	5	5	3	5	4	5	2	4	5	5	5	48	4.8	5	5	5	5	4	5	5	5	5	5	2	3	1	2	1	50	0.7974	3	5	5	0	0
266	Patient	No	75-84	Male		High	Married/co-living	Trauma	16	5.1	12	12	7	Home	5	5	4	5	5	5	5	5	5	5	5	54	5.4	2	5	5	5	4	5	5	5	5	5	2	1	2	1	1	80	0.8016	0	0	0	0	0
267	Patient	No	75-84	Male		Medium	Married/co-living	Trauma	8	4.8	17	14	3	Home	5	5	4	5	1	1	2	1	5	5	5	39	3.9	4	5	5	4	4	4	4	5	5	5	2	1	2	2	1	50	0.7672	5	0	0	0	0
268	Patient	No	75-84	Male		High	Married/co-living	Trauma	5	0	15	11	4	Home	5	5	4	5	2	4	2	.	5	5	5	42	4.2	.	4	4	5	4	4	5	5	5	5	2	1	1	2	1	97	0.8683	.	6	4	0	0
269	Patient	No	75-84	Male		Low	Married/co-living	Trauma	9	0	16	12	5	Home	5	5	1	5	4	5	5	5	5	5	2	47	4.7	5	5	5	5	5	4	4	1	1	5	2	2	2	2	1	70	0.7395	5	4	0	0	0
270	Patient	No	75-84	Female		High	Other	Trauma	15	1.4	16	8	5	Home	1	3	1	2	4	4	2	3	3	3	2	28	2.8	3	3	1	3	3	2	.	1	1	3	3	2	2	2	2	75	0.5829	4	7	7	2	5
271	Patient	No	75-84	Female		Medium	Married/co-living	Gastrointestinal	8	6.4	17	6	4	Home	3	3	2	2	4	4	1	1	5	5	5	35	3.5	1	1	3	2	2	1	1	2	3	1	2	3	2	2	2	40	0.641	4	4	3	8	5
272	Patient	No	75-84	Female		High	Other	Infection	8	0	19	12	4	Home	4	3	3	4	4	4	3	5	4	4	5	43	4.3	4	3	4	4	5	4	1	1	5	5	2	1	2	2	1	75	0.7672	3	5	2	0	2
273	Patient	No	75-84	Female		High	Other	Cancer	5	0	19	12	3	Home	4	2	3	5	4	5	5	5	5	5	5	48	4.8	5	4	5	5	5	5	4	5	5	5	2	1	2	2	2	50	0.7119	4	8	5	0	0
274	Patient	No	75-84	Male		Low	Married/co-living	Trauma	8	4.3	16	13	3	Home	4	2	3	4	4	4	1	4	5	5	5	41	4.1	4	5	5	5	4	4	2	5	4	5	1	1	2	2	2	65	0.7784	.	.	.	.	.
275	Patient	No	75-84	Female		Medium	Other	Cardiovascular	8	0	18	14	3	Home	3	2	5	5	1	4	1	3	5	5	5	39	3.9	1	3	3	5	2	4	5	4	2	5	2	1	1	2	2	40	0.8131	.	.	.	.	.
276	Patient	No	75-84	Female		High	Other	Trauma	10	1.8	16	10	4	Home	4	3	4	3	2	1	2	3	5	4	4	35	3.5	3	4	3	4	4	4	3	3	2	4	2	2	1	2	2	.	0.7855	6	6	2	0	6
277	Patient	No	75-84	Female		Medium	Other	Cardiovascular	6	1.1	17	7	5	Home	4	5	4	3	4	5	1	1	5	5	5	42	4.2	4	4	4	4	4	2	1	4	5	5	2	1	1	2	1	89	0.8683	4	3	1	0	4
278	Patient	No	75-84	Female		High	Other	Trauma	8	3.7	17	10	4	Home	4	4	3	4	4	4	3	4	5	4	4	43	4.3	4	5	5	5	4	3	3	4	4	5	2	2	2	2	1	50	0.7395	6	7	7	0	7
279	Patient	No	75-84	Female		High	Other	Gastrointestinal	5	0.4	19	12	1	Home	5	5	4	5	3	4	1	5	5	5	4	46	4.6	2	2	4	5	3	3	3	3	3	5	2	1	1	1	1	50	0.9028	0	6	3	0	0
280	Patient	No	75-84	Male		High	Married/co-living	Cardiovascular	7	0.5	17	12	4	Home	3	3	4	4	3	4	3	5	3	3	3	38	3.8	3	4	4	3	3	3	5	4	4	5	2	1	2	3	2	43	0.6127	7	6	6	4	4
281	Patient	No	75-84	Female		High	Other	Trauma	23	0.5	14	11	4	Home	1	2	1	1	2	5	1	5	4	2	1	25	2.5	2	3	2	3	1	2	2	1	1	3	2	3	3	3	2	25	0.5508	9	9	8	7	9
282	Patient	No	75-84	Female		Low	Other	Trauma	18	1.4	18	9	8	Home	5	4	4	3	2	.	.	3	.	.	5	26	2.6	3	4	4	4	4	4	3	3	5	5	2	1	1	1	1	90	0.9028	5	5	5	5	7
283	Patient	No	75-84	Female		High	Other	Trauma	6	1.4	17	12	3	Home	3	4	2	5	4	5	1	4	4	4	3	39	3.9	4	4	3	5	2	3	1	1	2	5	2	2	3	.	2	42	.	5	7	8	1	3
284	Patient	No	75-84	Male		High	Married/co-living	Gastrointestinal	8	4.5	16	12	3	Home	3	2	2	3	3	4	2	3	4	4	5	35	3.5	3	3	3	3	2	2	2	1	1	3	2	2	2	2	2	26	0.6843	0	5	7	0	3
285	Patient	No	75-84	Male		High	Married/co-living	Other	9	1.8	15	5	4	Home	4	5	4	5	4	2	1	4	4	4	5	42	4.2	2	4	4	2	3	4	4	4	4	4	2	2	3	3	1	50	0.606	8	6	6	0	3
286	Patient	No	75-84	Male		Medium	Married/co-living	Other	14	3.1	16	3	5	Home	5	4	2	3	1	1	1	2	5	5	5	34	3.4	3	2	3	3	3	2	1	1	2	2	3	2	3	2	2	60	0.5486	6	5	4	1	3
287	Patient	No	75-84	Female		High	Other	Trauma	9	0	17	11	2	Home	3	2	3	5	2	5	1	5	5	5	5	41	4.1	5	5	5	5	5	5	5	5	5	5	2	2	2	2	2	40	0.6843	1	5	0	0	0
288	Patient	No	75-84	Male		High	Married/co-living	Gastrointestinal	8	1.6	17	9	3	Home	5	5	5	3	1	5	3	5	4	5	1	42	4.2	1	5	3	5	3	5	5	5	5	5	1	1	1	1	2	70	0.9142	4	0	4	0	0
289	Patient	No	75-84	Female		Medium	Married/co-living	Infection	8	7.2	12	4	6	Home	4	3	1	3	1	1	1	3	.	.	5	22	2.2	.	4	4	4	2	2	2	3	3	5	2	3	3	2	2	30	0.6067	5	6	4	2	7
290	Patient	No	75-84	Male		High	Other	Cardiovascular	11	1.6	17	7	3	Home	2	3	2	3	1	5	1	5	3	5	1	31	3.1	2	5	2	3	5	5	1	5	1	5	2	1	2	1	2	65	0.7464	0	7	6	0	0
291	Patient	No	75-84	Female		Low	Other	Infection	12	3	17	11	3	Home	5	3	4	5	5	5	5	5	5	5	5	52	5.2	3	4	5	5	4	4	3	3	5	5	1	1	3	1	2	40	0.7354	0	6	1	0	2
292	Patient	No	75-84	Female		Low	Other	Respiratory	8	2.3	16	7	0	Home	1	1	3	2	5	5	4	5	2	2	5	35	3.5	5	5	5	5	2	5	5	5	5	5	2	1	1	3	3	30	0.5615	10	10	10	0	8
293	Patient	No	75-84	Male		Medium	Married/co-living	Other	5	2.9	17	7	3	Home	5	3	5	5	1	5	2	5	5	5	.	41	4.1	4	4	4	5	4	4	3	4	5	5	1	1	1	2	2	75	0.8797	7	2	0	0	0
294	Patient	No	75-84	Male		Medium	Married/co-living	Other	8	1.8	17	9	4	Home	5	3	1	4	4	5	4	4	5	5	5	45	4.5	4	4	4	4	3	5	5	2	4	5	2	2	2	1	1	60	0.774	0	1	1	0	5
295	Patient	No	75-84	Male		Medium	Married/co-living	Cancer	7	0	16	12	3	Home	4	4	5	4	3	1	2	4	5	5	5	42	4.2	4	4	5	5	5	5	3	3	5	5	2	1	2	1	2	80	0.7464	.	.	.	.	.
296	Patient	No	75-84	Male		Low	Married/co-living	Cardiovascular	8	3.2	15	12	6	Home	5	2	5	5	3	5	1	3	5	5	5	44	4.4	3	3	2	3	2	4	1	1	1	5	2	2	2	2	2	30	0.6843	5	6	3	0	0
297	Patient	No	75-84	Female		Low	Married/co-living	Respiratory	9	0	18	8	3	Home	5	5	5	5	5	5	1	5	5	5	5	51	5.1	5	5	5	5	5	5	5	5	5	5	1	1	1	1	1	50	0.9694	0	7	7	4	3
298	Patient	No	75-84	Male		High	Married/co-living	Other	10	3.2	18	10	4	Home	5	4	5	4	4	5	4	5	5	4	5	50	5	4	4	5	4	4	5	4	4	5	5	2	1	1	1	1	50	0.9028	1	4	3	0	4
299	Patient	No	75-84	Female		Low	Other	Respiratory	11	1.5	15	6	4	Home	1	.	1	2	1	5	1	5	.	5	5	26	2.6	3	3	4	5	3	4	5	1	3	5	3	3	3	3	2	15	0.4927	5	5	0	0	0
300	Patient	No	75-84	Female		Medium	Other	Infection	8	0	19	10	2	Home	5	4	5	5	2	1	1	5	5	5	5	43	4.3	5	5	5	5	5	5	5	5	5	5	1	1	1	1	1	93	0.9694	1	3	1	0	2
301	Patient	No	75-84	Male		High	Other	Gastrointestinal	9	1.4	19	8	5	Home	2	2	4	4	3	4	1	4	4	5	5	38	3.8	3	4	5	4	4	4	3	4	5	5	2	1	2	2	2	69	0.7119	6	5	6	0	4
302	Patient	No	75-84	Female		Low	Other	Gastrointestinal	13	0.8	16	10	6	Home	5	4	2	4	1	4	1	3	2	3	4	33	3.3	2	2	3	3	2	3	3	.	3	5	2	3	3	2	2	30	0.6067	3	4	4	0	3
303	Patient	No	75-84	Male		High	Married/co-living	Trauma	19	1.4	17	12	4	Home	4	4	3	3	1	3	2	3	4	3	3	33	3.3	1	4	.	3	2	2	2	3	1	5	2	2	1	2	1	60	0.8407	3	3	3	3	6
304	Patient	No	75-84	Female		High	Married/co-living	Trauma	6	2.3	20	12	2	Home	4	3	2	5	2	5	1	5	5	5	5	42	4.2	2	.	4	5	5	4	4	4	2	2	2	1	3	2	2	60	0.6343	2	5	4	0	0
305	Patient	No	75-84	Male		High	Married/co-living	Trauma	7	1.4	17	14	4	Home	5	4	2	5	1	4	3	5	5	5	5	44	4.4	4	4	4	5	4	4	1	3	4	2	2	2	3	2	2	45	0.6067	5	6	6	0	2
306	Patient	No	75-84	Female		.	.	Infection	8	2.3	12	8	4	Home	1	1	1	4	.	5	1	1	.	.	1	15	1.5	1	4	1	1	1	1	1	1	5	5	2	3	3	3	3	0	0.3984	10	10	10	5	8
307	Patient	No	75-84	Female		High	Other	Trauma	8	2.8	18	10	5	Home	5	5	3	5	4	4	2	4	5	5	5	47	4.7	5	4	4	5	5	5	3	5	5	5	2	2	2	2	1	65	0.7395	3	5	3	0	0
308	Patient	No	75-84	Male		High	Married/co-living	Trauma	6	2.2	17	10	4	Home	3	4	5	4	1	4	2	5	4	4	1	37	3.7	3	4	4	4	1	2	2	3	1	4	2	1	2	3	2	30	0.6127	8	3	3	3	3
309	Patient	No	75-84	Female		Medium	Other	Cardiovascular	8	2.3	11	7	3	Home	1	5	5	5	1	5	1	5	5	5	3	41	4.1	4	4	4	4	2	3	1	3	1	2	.	1	3	2	1	60	.	.	3	0	0	0
310	Patient	No	75-84	Female		High	Other	Infection	7	0	12	10	6	Home	5	5	5	5	1	5	5	5	5	5	5	51	5.1	5	5	5	5	5	5	5	5	5	5	.	.	1	1	2	70	.	.	.	.	0	1
311	Patient	No	75-84	Female		Low	Other	Gastrointestinal	9	3.2	17	14	4	Home	4	5	5	5	2	5	2	4	5	5	4	46	4.6	5	5	4	5	5	4	4	5	4	5	2	1	1	1	1	90	0.9028	0	2	2	0	1
312	Patient	No	75-84	Female		Low	Other	Trauma	8	1.4	17	5	4	Home	.	.	.	.	.	.	.	.	.	.	.	0	0	5	5	5	5	1	5	1	1	1	5	2	1	2	2	1	.	0.7672	7	5	1	0	0
313	Patient	No	75-84	Female		Medium	Other	Infection	5	0	18	12	2	Home	5	5	5	4	1	3	1	3	5	5	5	42	4.2	5	4	3	5	5	4	1	3	5	5	1	1	1	2	1	60	0.9349	2	7	5	0	5
314	Patient	No	75-84	Male		High	Married/co-living	Respiratory	7	2.3	18	7	3	Home	3	4	4	3	1	3	1	3	5	4	5	36	3.6	3	3	3	4	4	3	2	2	4	5	2	2	1	2	2	65	0.7855	5	4	4	4	4
315	Patient	No	75-84	Male		Low	Other	Cardiovascular	8	0	15	10	7	Home	4	5	2	2	3	5	1	4	5	5	4	40	4	4	2	2	2	1	2	1	2	5	5	2	2	3	2	2	50	0.6067	5	3	6	0	0
316	Patient	No	75-84	Male		Medium	Other	Trauma	10	1.8	17	6	4	Home	4	3	5	4	3	4	4	4	5	5	5	46	4.6	5	5	5	5	5	5	5	5	5	5	2	1	1	2	2	50	0.8131	0	5	5	1	1
317	Patient	No	75-84	Female		High	Other	Infection	10	5.5	18	7	4	Home	2	3	5	3	2	3	1	1	5	5	4	34	3.4	3	4	2	3	4	3	3	2	1	3	2	1	2	2	2	60	0.7119	7	6	5	3	5
318	Patient	No	75-84	Female		High	Other	Infection	12	3.1	18	11	5	Home	5	2	5	5	1	5	5	.	1	1	5	35	3.5	1	1	1	3	3	3	1	3	1	5	2	1	1	2	1	40	0.8683	4	0	0	0	0
319	Patient	No	75-84	Female		High	Other	Infection	17	0	17	8	1	Home	2	3	3	2	2	5	2	.	1	.	2	22	2.2	.	.	.	.	.	.	2	5	.	4	2	2	.	2	2	55	.	5	8	8	0	6
320	Patient	No	75-84	Female		High	Other	Trauma	7	1.9	15	9	3	Home	5	4	3	4	1	4	2	3	4	4	3	37	3.7	4	2	2	3	3	2	1	1	2	5	1	1	1	2	1	70	0.9349	5	7	7	0	3
321	Patient	No	75-84	Female		Medium	Other	Cardiovascular	8	0	20	10	1	Home	3	3	3	3	3	4	2	3	4	3	3	34	3.4	3	3	4	4	3	3	3	3	3	3	2	2	2	2	3	20	0.4885	6	8	8	1	3
322	Patient	No	75-84	Female		High	Married/co-living	Gastrointestinal	8	2.8	19	11	1	Home	5	4	5	4	4	4	1	4	5	5	4	45	4.5	5	4	5	5	5	5	5	5	5	5	1	1	1	2	2	43	0.8797	3	6	4	2	2
323	Patient	No	75-84	Male		Medium	Other	Cardiovascular	8	0	19	10	4	Home	3	5	5	5	3	4	2	4	4	5	3	43	4.3	3	4	4	3	2	4	4	2	4	5	1	1	1	1	1	80	0.9694	0	5	2	0	0
324	Patient	No	75-84	Female		Low	Other	Cardiovascular	5	0	19	13	4	Home	4	4	5	5	1	5	1	5	5	5	5	45	4.5	3	4	5	5	1	1	2	1	5	5	2	1	1	2	2	80	0.8131	2	10	0	0	0
325	Patient	No	75-84	Female		Medium	Other	Other	7	0	18	11	4	Home	5	4	5	4	2	5	5	4	5	5	4	48	4.8	4	4	4	5	5	4	5	4	3	5	2	1	2	2	2	54	0.7119	5	5	5	1	4
326	Patient	No	75-84	Male		High	Other	Trauma	8	5.1	17	13	3	Home	5	5	4	5	4	4	4	4	5	5	5	50	5	5	5	5	5	5	5	5	5	5	5	1	1	2	2	1	75	0.8336	3	4	3	0	0
327	Patient	No	75-84	Male		Low	Other	Other	9	0	17	9	5	Home	3	2	4	3	4	5	1	4	5	5	3	39	3.9	4	4	5	4	4	4	5	5	3	5	2	2	2	1	3	50	0.5231	0	5	3	0	8
328	Patient	No	75-84	Female		Medium	Other	Other	7	3.7	19	10	6	Home	5	4	5	5	4	4	3	3	5	5	5	48	4.8	4	5	5	5	5	4	4	4	4	5	2	1	2	3	1	30	0.6679	.	.	.	.	.
329	Patient	No	75-84	Female		High	Married/co-living	Trauma	12	4.9	15	7	5	Home	2	2	2	2	1	2	1	1	3	3	2	21	2.1	3	4	3	3	1	1	1	3	1	2	2	3	3	3	3	30	0.3984	5	7	7	6	9
330	Patient	No	75-84	Female		Medium	Other	Trauma	11	1.4	18	10	5	Home	4	4	3	4	4	5	4	4	5	5	5	47	4.7	4	5	5	5	5	5	5	5	5	5	2	2	2	2	1	70	0.7395	3	2	0	0	4
331	Patient	No	75-84	Female		Medium	Other	Gastrointestinal	8	2.6	.	.	.	.	4	5	4	2	4	5	4	5	5	5	5	48	4.8	4	2	3	5	5	5	5	5	5	5	1	1	2	2	2	50	0.7784	0	3	3	0	0
332	Patient	No	75-84	Male		High	Married/co-living	Trauma	16	3.7	14	12	5	Home	2	2	2	3	2	2	2	2	3	3	2	25	2.5	3	3	2	2	1	1	3	2	2	3	2	2	2	2	2	70	0.6843	5	4	4	2	2
333	Patient	No	75-84	Male		High	Married/co-living	Trauma	8	1.1	17	12	4	Home	5	5	4	5	4	5	4	5	1	1	5	44	4.4	4	5	5	5	5	5	5	1	5	5	2	1	1	1	1	80	0.9028	0	0	1	0	0
334	Patient	No	75-84	Female		High	Other	Cardiovascular	10	3	14	6	5	Home	4	4	2	5	4	4	4	4	5	5	4	45	4.5	4	5	5	5	5	5	5	5	5	5	2	2	2	1	1	50	0.774	0	3	3	0	0
335	Patient	No	75-84	Male		High	Married/co-living	Trauma	22	0.5	.	.	.	.	5	4	3	5	4	5	2	3	5	5	5	46	4.6	3	4	5	5	3	5	2	1	5	5	2	2	2	1	2	65	0.7188	0	7	7	0	0
336	Patient	No	75-84	Male		High	Married/co-living	Other	10	3.3	16	12	6	Home	4	4	3	5	2	3	1	3	5	5	3	38	3.8	3	3	3	4	1	3	3	2	2	5	2	2	2	2	2	30	0.6843	.	.	.	0	0
337	Patient	Yes	75-84	Male		Low	Other	Respiratory	13	0	15	6	4	Home	1	1	1	1	4	5	1	4	5	5	1	29	2.9	5	5	5	5	.	5	5	5	5	5	3	3	3	3	2	0	0.4927	8	10	5	0	10
338	Patient	Yes	75-84	Male		Low	Married/co-living	Infection	18	3.2	16	11	4	Home	5	5	5	5	1	5	1	5	5	5	5	47	4.7	3	5	3	5	3	3	2	1	1	5	2	1	1	2	1	69	0.8683	4	4	4	0	0
339	Patient	Yes	75-84	Female		Medium	Married/co-living	Trauma	7	1.4	17	12	4	Home	3	5	2	3	4	4	1	4	5	5	4	40	4	5	5	5	5	5	5	5	5	5	5	2	1	3	2	2	59	0.6343	6	8	9	2	5
340	Patient	Yes	75-84	Female		High	Other	Other	7	2.6	17	9	6	Home	4	4	5	5	1	4	1	4	5	5	5	43	4.3	1	5	5	5	5	5	1	5	5	5	2	1	1	2	1	.	0.8683	0	3	1	2	1
341	Patient	Yes	75-84	Female		High	Other	Trauma	15	2	20	10	2	Home	5	4	4	5	3	5	3	5	4	5	5	48	4.8	4	5	3	4	4	3	5	5	5	5	2	1	2	2	1	70	0.7672	5	5	1	0	0
342	Patient	Yes	75-84	Male		High	Other	Infection	8	3	19	11	5	Home	5	5	5	5	1	5	1	5	5	5	5	47	4.7	3	3	4	5	2	3	3	3	1	5	1	1	1	2	1	52	0.9349	4	7	3	0	5
343	Patient	Yes	75-84	Female		Medium	Other	Cardiocascular	7	0	17	14	5	Home	3	3	5	5	3	5	3	5	5	5	5	47	4.7	3	4	5	3	3	2	5	3	3	5	2	1	1	2	2	40	0.8131	.	.	.	.	.
344	Patient	Yes	75-84	Female		Medium	Other	Respiratory	6	0	20	10	4	Home	5	4	4	2	4	4	1	4	.	.	3	31	3.1	4	4	5	5	5	5	5	5	5	5	2	1	2	3	3	40	0.4602	.	8	6	0	7
345	Patient	Yes	75-84	Female		High	Married/co-living	Trauma	9	0	13	10	1	Home	5	4	1	5	1	4	3	4	5	5	5	42	4.2	3	2	1	3	1	1	1	1	1	4	.	2	3	2	1	45	.	2	7	7	0	0
346	Patient	Yes	75-84	Female		Low	Other	Infection	8	3.2	15	9	5	Home	2	2	2	3	3	.	2	3	3	3	4	27	2.7	4	.	3	4	4	3	3	4	3	5	2	2	3	2	2	50	0.6067	5	7	5	4	5
347	Patient	Yes	75-84	Female		High	Married/co-living	Trauma	10	0.5	16	11	2	Home	3	2	2	5	5	5	5	5	5	5	5	47	4.7	5	5	5	5	5	5	4	4	5	5	2	1	3	2	3	60	0.4819	8	5	2	0	0
348	Patient	Yes	75-84	Male		Medium	Married/co-living	Infection	8	1.8	18	10	2	Home	5	5	5	4	3	5	5	4	5	5	5	51	5.1	5	5	5	5	5	5	5	5	5	5	2	1	1	1	1	80	0.9028	0	7	7	0	0
349	Patient	Yes	75-84	Female		Medium	Other	Trauma	7	0	17	11	1	Home	2	2	4	5	3	5	2	4	5	5	3	40	4	3	1	4	3	2	2	5	5	5	5	2	1	3	2	3	10	0.4819	9	8	6	0	0
350	Patient	Yes	75-84	Female		High	Other	Infection	16	5.4	15	9	6	Home	2	2	3	2	1	4	1	4	5	3	3	30	3	2	4	3	4	2	2	2	4	1	5	.	.	.	.	.	.	.	3	7	8	4	9
351	Patient	Yes	75-84	Female		Low	Married/co-living	Trauma	8	1.8	17	10	5	Home	2	2	3	1	4	2	1	.	3	3	2	23	2.3	4	3	4	4	3	3	3	3	1	3	2	2	2	2	3	.	0.4885	4	10	10	7	10
352	Patient	Yes	75-84	Female		High	Married/co-living	Gastrointestinal	6	0	20	12	1	Home	5	5	5	5	2	5	1	5	5	5	5	48	4.8	5	5	5	5	5	5	3	.	.	5	1	1	1	1	1	90	0.9694	0	0	0	0	0
353	Patient	Yes	75-84	Male		Medium	Other	Trauma	7	0	17	10	4	Home	5	5	5	5	5	5	3	5	5	5	5	53	5.3	5	5	5	5	4	5	5	5	5	5	.	1	1	1	1	90	.	.	.	.	.	.
354	Patient	Yes	75-84	Female		.	Married/co-living	Gastrointestinal	6	1.8	17	11	6	Home	5	3	3	1	1	5	1	5	5	5	5	39	3.9	3	5	3	5	5	5	1	.	5	2	2	1	2	2	2	40	0.7119	5	5	5	2	5
355	Patient	Yes	75-84	Male		Medium	Married/co-living	Trauma	8	1.3	13	8	9	Home	5	5	5	5	2	4	3	4	5	5	3	46	4.6	3	5	5	4	3	4	4	4	4	5	2	3	2	1	1	70	0.7307	0	.	5	0	0
356	Patient	Yes	75-84	Male		High	Married/co-living	Cancer	13	3.6	15	8	3	Home	4	5	1	5	3	5	3	5	5	5	5	46	4.6	3	4	5	5	5	5	1	4	5	5	3	3	3	3	1	0	0.5479	0	2	0	0	0
357	Patient	Yes	75-84	Female		High	Other	Trauma	8	5.4	13	4	5	Home	2	3	2	2	4	3	4	3	4	4	4	35	3.5	3	3	2	3	3	3	2	3	2	3	2	2	2	3	3	70	0.5851	7	8	6	2	3
358	Patient	Yes	75-84	Male		Medium	Other	Cardiocascular	7	1.4	20	13	4	Home	3	4	5	5	4	4	3	4	5	5	5	47	4.7	4	4	4	4	3	4	3	4	5	5	2	1	1	2	2	50	0.8131	0	3	3	0	0
359	Patient	Yes	75-84	Male		High	Other	Trauma	7	3.8	13	7	5	Home	2	2	1	3	1	5	1	5	.	.	1	21	2.1	1	2	2	2	1	1	1	1	1	2	2	3	3	2	2	45	0.6067	6	5	6	3	7
360	Patient	Yes	75-84	Female		Low	Other	Trauma	13	4.5	19	11	3	Home	4	3	4	2	2	4	4	4	5	5	4	41	4.1	5	5	5	5	5	5	5	5	5	5	2	1	2	2	2	50	0.7119	5	5	5	0	5
361	Patient	Yes	75-84	Female		.	Other	Trauma	10	2.4	16	12	5	Home	5	5	5	5	2	.	1	.	5	5	5	38	3.8	3	2	2	1	1	1	1	1	1	3	.	.	.	.	.	.	.	.	.	.	.	.
362	Patient	Yes	75-84	Female		High	Married/co-living	Gastrointestinal	8	0	19	11	4	Home	3	4	3	3	4	4	4	4	5	5	5	44	4.4	4	4	5	5	5	5	5	5	3	5	2	1	2	2	2	33	0.7119	2	7	2	0	2
363	Patient	Yes	75-84	Male		High	Married/co-living	Trauma	11	4.2	15	11	6	Home	5	5	3	5	1	3	1	2	2	1	3	31	3.1	1	4	1	4	4	2	2	2	4	4	2	2	2	2	1	.	0.7395	0	7	7	0	0
364	Patient	Yes	75-84	Female		High	Married/co-living	Trauma	8	2.3	17	10	3	Home	5	4	4	5	.	.	.	.	.	.	5	23	2.3	5	5	5	5	5	5	5	5	5	5	2	1	1	2	1	65	0.8683	2	2	1	0	0
365	Patient	Yes	75-84	Male		Medium	Other	Other	7	7	14	12	6	Home	3	2	4	3	3	4	4	3	5	5	1	37	3.7	5	4	4	4	4	4	1	3	4	4	2	2	3	3	3	20	0.3984	6	8	8	4	3
366	Patient	Yes	75-84	Female		High	Other	Cardiovascular	7	0	20	10	3	Home	5	5	5	5	1	1	1	1	5	5	5	39	3.9	2	4	5	5	5	5	5	5	5	5	1	1	1	2	1	52	0.9349	1	3	0	0	0
367	Patient	Yes	75-84	Female		Low	Other	Infection	7	3.5	16	8	7	Home	1	1	4	2	3	5	2	4	4	5	4	35	3.5	4	4	5	2	1	2	1	.	1	5	2	2	2	3	2	.	0.5851	9	9	8	0	6
368	Patient	Yes	75-84	Female		Medium	Other	Trauma	7	0	16	11	5	Home	5	3	3	5	3	4	3	4	5	5	5	45	4.5	5	5	5	5	5	5	5	5	5	5	2	1	1	3	1	50	0.7691	7	6	6	0	5
369	Patient	Yes	75-84	Female		High	Married/co-living	Gastrointestinal	8	3.6	20	11	0	Home	4	4	4	5	2	1	2	1	5	5	5	38	3.8	4	5	5	5	4	4	5	4	5	5	1	1	1	2	1	60	0.9349	6	8	8	0	0
370	Patient	Yes	75-84	Male		Medium	Married/co-living	Trauma	9	0	17	13	2	Home	3	4	5	5	4	4	3	4	5	4	4	45	4.5	3	4	4	4	3	2	4	4	4	5	2	1	2	3	3	60	0.4602	.	.	.	.	.
371	Patient	Yes	75-84	Female		High	Married/co-living	Trauma	8	1.4	17	13	1	Home	4	3	3	5	4	4	3	4	5	5	4	44	4.4	5	5	5	5	5	5	3	4	5	5	2	2	2	2	2	60	0.6843	5	5	5	1	2
372	Patient	Yes	75-84	Female		High	Married/co-living	Infection	6	4.4	18	9	4	Home	4	4	3	2	1	4	1	4	5	5	2	35	3.5	2	3	2	3	2	2	2	2	.	4	2	2	3	3	2	30	0.5508	8	7	2	5	5
373	Patient	Yes	75-84	Female		High	Other	Gastrointestinal	9	2.6	19	9	4	Home	3	3	.	.	.	.	.	.	5	5	4	20	2	5	5	5	5	5	5	.	.	.	5	2	2	3	3	2	80	0.5508	8	8	5	1	3
374	Patient	Yes	75-84	Male		High	Married/co-living	Respiratory	11	0	16	8	5	Home	3	4	2	3	4	4	2	3	4	4	5	38	3.8	3	3	4	3	4	3	4	4	4	3	2	2	2	2	2	50	0.6843	5	8	5	1	8
375	Patient	Yes	75-84	Male		High	Other	Cancer	6	3.5	18	6	5	Home	3	5	4	3	5	5	3	5	4	4	5	46	4.6	5	4	5	4	4	4	5	5	5	5	1	1	2	1	1	85	0.9682	0	3	3	1	2
376	Patient	Yes	75-84	Female		High	Married/co-living	Gastrointestinal	7	0.4	20	5	1	Home	3	4	5	5	3	4	3	3	4	5	5	44	4.4	4	4	4	4	4	4	3	3	4	5	2	1	1	2	2	60	0.8131	4	7	3	1	3
377	Patient	Yes	75-84	Female		High	Other	Trauma	14	0	17	13	5	Home	3	3	4	5	4	3	2	.	5	5	3	37	3.7	.	4	3	5	4	4	3	3	4	5	2	2	2	3	2	.	0.5851	8	8	3	1	1
378	Patient	Yes	75-84	Female		Low	Other	Cardiovascular	20	1.6	12	5	5	Home	5	5	3	4	3	2	1	4	3	3	5	38	3.8	3	3	2	2	1	1	1	1	2	2	3	3	3	3	2	50	0.4927	8	8	8	1	8
379	Patient	Yes	75-84	Female		Medium	Other	Cardiovascular	5	1.6	20	7	2	Home	5	2	5	4	1	5	1	5	5	5	5	43	4.3	1	.	1	1	1	1	1	1	1	5	2	1	1	3	2	40	0.7139	7	7	7	0	6
380	Patient	Yes	75-84	Female		Medium	Other	Other	7	3.2	19	11	4	Home	3	4	5	3	3	4	1	4	3	2	3	35	3.5	1	4	4	4	2	4	1	4	3	5	2	2	2	3	2	.	0.5851	8	6	0	0	7
381	Patient	Yes	75-84	Female		.	Married/co-living	Cardiovascular	6	3.7	19	14	2	Home	2	2	5	5	4	5	1	4	5	5	5	43	4.3	4	4	4	4	5	5	3	3	4	5	2	1	2	2	3	50	0.5161	6	6	6	0	0
382	Patient	Yes	75-84	Male		Medium	Other	Infection	8	3.1	20	7	3	Home	2	5	5	5	5	5	4	4	5	5	5	50	5	4	5	5	5	4	5	5	5	5	5	1	1	1	1	1	90	0.9694	0	0	0	0	0
383	Patient	Yes	75-84	Female		Low	Other	Cardiocascular	8	3.2	15	11	10	Home	3	4	2	3	2	3	1	3	4	4	2	31	3.1	2	2	3	3	1	3	2	1	5	4	2	3	3	2	2	.	0.6067	7	10	8	0	7
384	Patient	Yes	75-84	Male		High	Married/co-living	Cardiovascular	8	0	14	9	10	Home	5	5	5	5	5	5	5	5	5	5	5	55	5.5	5	5	5	5	5	5	5	5	5	5	1	1	1	1	1	70	0.9694	0	3	3	0	0
385	Patient	Yes	75-84	Male		Low	Married/co-living	Cardiovascular	8	0	19	12	6	Home	5	5	5	5	4	5	4	4	5	4	5	51	5.1	4	5	5	5	5	5	5	5	5	5	2	2	1	1	1	90	0.8752	0	2	0	0	0
386	Patient	Yes	75-84	Female		Low	Married/co-living	Trauma	7	0.8	18	12	2	Home	5	5	3	5	2	5	1	5	5	5	4	45	4.5	4	5	5	5	1	3	1	5	1	5	2	1	2	2	2	80	0.7119	7	2	.	0	1
387	Patient	Yes	75-84	Female		High	Other	Trauma	7	0.5	16	10	9	Home	3	2	2	4	1	2	2	.	4	2	4	26	2.6	4	5	5	5	1	3	1	5	5	5	2	2	3	3	2	.	0.5508	8	8	6	0	6
388	Patient	Yes	75-84	Male		High	Married/co-living	Infection	7	6	18	7	6	Home	.	.	.	.	.	.	.	.	.	.	.	0	0	5	5	5	5	5	5	5	4	5	5	1	1	2	2	1	30	0.8336	1	7	3	0	2
389	Patient	Yes	75-84	Male		Low	Other	Infection	7	0	16	13	7	Home	4	4	4	5	3	4	2	5	5	5	5	46	4.6	4	5	3	4	4	3	3	5	3	5	2	1	1	2	2	75	0.8131	4	6	6	0	3
390	Patient	Yes	75-84	Male		Medium	Married/co-living	Trauma	10	1.4	17	9	3	Home	4	3	3	5	3	4	3	4	3	3	3	38	3.8	4	5	4	4	4	5	4	4	4	5	2	1	1	2	2	80	0.8131	.	.	.	.	.
391	Patient	Yes	75-84	Female		Low	Married/co-living	Trauma	8	0	16	9	2	Home	5	4	2	2	4	4	4	4	5	3	3	40	4	4	4	5	5	5	5	5	5	5	5	2	2	2	3	1	60	0.6403	8	6	4	0	8
392	Patient	Yes	75-84	Male		High	Married/co-living	Gastrointestinal	8	1	16	8	3	Home	4	4	5	5	3	4	2	5	5	5	5	47	4.7	5	5	5	4	5	5	5	5	5	5	1	1	1	2	2	70	0.8797	0	3	0	0	0
393	Patient	Yes	75-84	Male		High	Other	Trauma	8	2.4	17	12	5	Home	4	4	5	5	5	4	3	5	5	5	5	50	5	4	4	5	5	4	5	5	5	4	2	1	1	2	1	2	60	0.813	1	6	3	0	0
394	Patient	Yes	75-84	Male		High	Other	Other	6	3.1	18	8	2	Home	5	5	5	4	4	5	3	4	5	5	5	50	5	4	4	4	5	4	4	4	4	5	5	1	1	2	1	1	80	0.9682	1	2	1	0	2
395	Patient	Yes	75-84	Female		Medium	Married/co-living	Infection	9	2.9	15	9	3	Home	3	2	1	1	2	5	1	3	2	2	3	25	2.5	4	4	4	5	3	4	5	5	4	4	2	2	3	3	2	20	0.5508	7	8	8	0	8
396	Patient	Yes	75-84	Male		.	Other	Infection	7	4.5	20	13	2	Home	4	3	5	5	1	4	3	4	5	5	5	44	4.4	5	5	5	5	5	5	5	5	5	5	1	1	1	1	2	.	0.9142	0	2	2	0	1
397	Patient	Yes	75-84	Male		Medium	Married/co-living	Infection	9	0	15	10	4	Home	3	4	2	5	1	5	1	4	5	5	5	40	4	5	5	5	5	5	5	5	5	5	5	2	2	3	3	2	40	0.5508	7	9	8	2	6
398	Patient	Yes	75-84	Female		High	Other	Trauma	9	0	18	11	3	Home	4	4	4	5	4	5	4	5	5	4	5	49	4.9	5	4	5	5	5	5	4	5	5	5	2	2	2	2	1	80	0.7395	3	7	7	0	1
399	Patient	Yes	75-84	Male		Low	Other	Cardiovascular	7	0	18	7	3	Home	3	5	4	5	2	4	1	3	4	4	.	35	3.5	.	.	3	3	.	3	.	.	1	5	2	1	2	2	2	40	0.7119	1	4	4	1	4
400	Patient	Yes	75-84	Female		High	Married/co-living	Other	6	0.4	20	12	3	Home	4	3	4	5	3	3	2	3	4	4	5	40	4	4	4	4	4	4	4	4	4	4	4	2	1	2	2	2	50	0.7119	5	7	5	1	1
401	Patient	Yes	75-84	Female		High	Other	Respiratory	14	1.8	16	9	3	Home	5	4	5	3	4	5	4	4	5	4	3	46	4.6	4	3	4	5	3	4	5	5	5	5	1	1	2	1	1	70	0.9682	0	6	7	0	5
402	Patient	Yes	75-84	Female		Low	Married/co-living	Infection	22	3.5	16	11	5	Home	2	3	2	5	3	3	2	3	2	3	5	33	3.3	4	3	2	3	3	3	3	4	4	4	2	3	3	2	3	20	0.4543	0	9	10	0	5
403	Patient	Yes	75-84	Male		Low	Other	Trauma	12	1.4	0	0	0	Home	3	3	3	3	2	3	2	2	4	5	5	35	3.5	2	1	1	3	3	1	1	2	3	3	2	2	2	1	2	.	0.7188	5	5	4	4	3
404	Patient	Yes	75-84	Female		Medium	Other	Infection	7	1.5	19	13	3	Home	5	5	5	4	4	5	2	3	5	5	5	48	4.8	4	5	5	4	5	5	5	5	5	5	1	1	2	2	1	60	0.8336	2	4	3	0	4
405	Patient	Yes	75-84	Male		High	Married/co-living	Infection	7	0	18	12	2	Home	5	5	4	5	3	4	1	3	5	4	5	44	4.4	4	5	5	5	4	3	3	3	4	4	2	1	1	2	2	70	0.8131	.	.	3	2	2
406	Patient	Yes	75-84	Female		High	Other	Trauma	8	1.4	15	14	4	Home	2	4	5	5	1	2	1	1	5	2	1	29	2.9	3	3	4	3	1	1	1	1	4	4	2	1	3	3	1	30	0.6336	8	3	0	0	0
407	Patient	Yes	75-84	Female		Low	Other	Trauma	8	3.1	17	14	4	Home	3	2	2	2	3	4	4	4	5	4	4	37	3.7	3	3	3	4	4	3	3	3	3	4	2	2	2	2	2	30	0.6843	5	6	7	2	6
408	Patient	Yes	75-84	Male		High	Married/co-living	Infection	8	5.9	19	5	6	Home	4	4	5	4	2	5	4	5	2	4	5	44	4.4	4	4	5	4	2	4	2	4	5	5	2	2	2	1	1	90	0.774	1	6	6	0	1
409	Patient	Yes	75-84	Female		High	Married/co-living	Cancer	7	3.7	15	11	5	Home	5	4	4	2	3	5	4	4	5	5	5	46	4.6	4	4	5	5	4	5	4	5	5	5	2	1	2	2	2	60	0.7119	6	4	0	3	6
410	Patient	Yes	75-84	Female		High	Married/co-living	Trauma	8	0	17	10	3	Home	4	4	4	4	4	5	4	5	5	5	5	49	4.9	4	4	4	5	4	4	4	3	5	5	2	1	2	2	1	70	0.7672	4	5	2	2	2
411	Patient	Yes	75-84	Male		High	Other	Cardiocascular	8	0	16	11	6	Home	4	4	4	4	1	5	5	5	1	2	3	38	3.8	4	3	5	5	5	4	1	1	2	5	2	2	3	1	2	60	0.6413	0	2	3	0	0
412	Patient	Yes	75-84	Female		Medium	Other	Gastrointestinal	8	1.5	19	8	3	Home	5	5	4	5	1	1	1	4	5	5	5	41	4.1	4	5	5	5	4	5	5	5	5	5	1	3	3	1	1	50	0.763	0	4	4	0	0
413	Patient	Yes	75-84	Female		High	Other	Infection	10	0	19	13	1	Home	4	4	4	5	4	4	3	4	5	5	4	46	4.6	4	4	5	5	4	4	5	4	5	4	1	1	1	1	2	60	0.9142	1	2	1	0	0
414	Patient	Yes	75-84	Male		Low	Other	Respiratory	8	0	20	10	4	Home	4	5	5	5	4	4	4	4	5	5	5	50	5	5	5	5	5	5	5	5	5	5	5	1	1	1	1	1	60	0.9694	0	3	2	0	0
415	Patient	No	65-74	Female		Medium	Other	Respiratory	11	3.7	18	10	6	Home	1	2	1	1	3	5	1	5	5	5	5	34	3.4	4	2	3	3	1	2	5	1	4	5	2	3	3	3	3	30	0.3984	7	10	8	7	5
416	Patient	No	65-74	Male		High	Married/co-living	Cardiovascular	21	5.1	14	12	3	Home	4	5	2	5	2	1	.	4	5	5	4	37	3.7	4	4	4	4	4	4	4	4	4	4	2	2	2	2	2	70	0.6843	.	.	.	.	.
417	Patient	No	65-74	Male		Medium	Other	Infection	9	3.2	12	10	3	Home	4	3	4	4	4	3	2	2	3	5	5	39	3.9	4	3	2	3	1	2	3	4	5	1	2	2	2	2	2	20	0.6843	0	6	6	0	0
418	Patient	No	65-74	Female		High	Other	Trauma	11	3.9	14	10	5	Home	5	5	2	2	4	4	2	2	3	1	1	31	3.1	4	4	4	2	2	2	2	2	4	5	2	2	2	1	2	40	0.7188	2	2	2	2	8
419	Patient	No	65-74	Male		High	Married/co-living	Infection	12	1.8	17	11	5	Home	5	4	5	5	3	4	3	4	5	5	5	48	4.8	3	4	4	4	5	5	5	4	5	5	2	1	2	2	1	30	0.7672	7	7	5	0	3
420	Patient	No	65-74	Male		High	Other	Infection	12	2.9	13	12	5	Nursing home	3	3	3	3	4	4	1	3	3	3	4	34	3.4	3	3	3	3	3	3	3	4	4	4	3	2	3	2	2	50	0.5486	0	4	4	0	0
421	Patient	No	65-74	Male		Medium	Married/co-living	Other	7	3.1	18	10	3	Home	5	5	5	4	4	5	4	4	5	5	5	51	5.1	4	4	4	4	4	4	4	4	5	5	1	1	1	1	1	.	0.9694	0	0	1	0	0
422	Patient	No	65-74	Male		Low	Married/co-living	Infection	11	6	17	12	4	Home	5	3	4	3	1	4	3	4	3	3	1	34	3.4	1	1	3	3	1	3	2	2	4	3	2	2	3	3	2	30	0.5508	6	7	7	1	8
423	Patient	No	65-74	Female		High	Married/co-living	Trauma	7	6.4	15	10	7	Home	3	3	2	2	4	5	1	5	5	5	5	40	4	4	4	4	4	5	5	5	5	5	4	2	2	3	3	2	50	0.5508	5	6	6	0	8
424	Patient	No	65-74	Female		Medium	Married/co-living	Infection	6	0	17	9	4	Home	5	5	5	3	2	2	1	3	5	5	5	41	4.1	3	3	4	4	2	2	1	4	5	5	2	1	2	2	1	70	0.7672	2	3	3	0	4
425	Patient	No	65-74	Female		Medium	Other	Gastrointestinal	16	3.2	16	6	3	Home	4	3	4	4	3	4	2	4	5	5	5	43	4.3	4	4	5	5	5	5	5	5	4	5	1	1	1	2	2	50	0.8797	5	5	3	1	7
426	Patient	No	65-74	Female		High	Other	Trauma	8	0	14	13	4	Home	5	5	4	5	1	1	1	1	5	5	5	38	3.8	5	4	5	5	5	5	5	5	5	5	2	1	1	2	1	85	0.8683	2	2	1	0	0
427	Patient	No	65-74	Female		Medium	Other	Infection	5	0	17	11	4	Home	2	3	4	5	1	5	1	5	3	5	2	36	3.6	3	3	3	4	4	4	4	4	2	5	1	1	1	3	2	20	0.7805	2	3	4	1	1
428	Patient	No	65-74	Female		High	Other	Trauma	9	0	14	5	3	Home	2	2	1	3	2	4	3	4	4	5	3	33	3.3	3	3	3	3	1	1	1	1	3	4	3	3	3	2	3	20	0.3962	.	.	.	.	.
429	Patient	No	65-74	Female		Medium	Other	Cardiovascular	9	0	20	10	2	Home	1	5	5	5	3	5	1	5	5	5	5	45	4.5	3	5	4	4	5	3	5	5	5	5	1	1	1	1	1	90	0.9694	0	1	0	0	0
430	Patient	No	65-74	Male		Low	Other	Other	13	2.8	18	10	2	Home	5	5	4	5	2	5	4	5	5	5	3	48	4.8	4	4	4	4	3	3	5	4	4	5	2	2	2	2	1	80	0.7395	0	3	2	0	0
431	Patient	No	65-74	Female		High	Other	Trauma	7	0	16	11	4	Home	2	3	1	4	2	.	1	.	.	.	4	17	1.7	4	3	4	4	4	4	4	2	5	4	2	3	3	2	2	50	0.6067	6	6	6	2	2
432	Patient	No	65-74	Female		Medium	Other	Trauma	16	4.1	10	6	5	Home	1	1	1	1	1	1	1	1	5	5	1	19	1.9	3	1	2	1	1	1	1	1	1	3	.	.	.	.	.	.	.	5	10	10	10	8
433	Patient	No	65-74	Female		High	Other	Other	8	0	17	5	5	Home	2	3	1	1	3	3	3	4	3	3	1	27	2.7	4	4	4	4	4	3	3	2	1	5	3	1	3	3	2	60	0.5204	8	8	8	4	9
434	Patient	No	65-74	Male		High	Married/co-living	Infection	12	2.3	17	10	2	Home	4	5	4	4	2	3	2	2	5	5	2	38	3.8	3	3	3	3	3	3	2	2	2	4	3	3	3	3	2	20	0.4927	7	7	7	6	5
435	Patient	No	65-74	Female		Low	Married/co-living	Infection	8	1.5	17	11	3	Home	3	3	4	5	4	4	2	4	5	4	5	43	4.3	4	4	4	4	4	4	4	4	4	5	2	1	1	2	2	50	0.8131	5	5	5	0	0
436	Patient	No	65-74	Female		Low	Other	Respiratory	17	3.1	17	10	4	Home	4	4	3	3	3	2	1	4	4	5	5	38	3.8	5	5	5	5	4	5	5	5	5	5	2	2	2	2	2	50	0.6843	5	8	4	.	5
437	Patient	No	65-74	Female		Medium	Married/co-living	Trauma	13	0	17	12	4	Home	3	4	4	5	5	5	5	5	5	5	4	50	5	4	4	5	4	4	4	5	4	5	5	2	2	2	2	2	60	0.6843	6	4	4	0	0
438	Patient	No	65-74	Male		Medium	Married/co-living	Gastrointestinal	7	7.8	19	7	1	Home	5	5	5	4	1	4	1	3	4	4	5	41	4.1	3	3	3	3	2	2	2	3	3	5	1	1	1	1	2	60	0.9142	0	4	4	1	0
439	Patient	No	65-74	Male		High	Married/co-living	Cardiovascular	9	0	.	.	.	.	5	5	4	5	5	5	3	5	5	5	5	52	5.2	4	5	5	5	4	3	5	5	5	5	2	3	3	2	1	80	0.6619	1	0	0	0	0
440	Patient	No	65-74	Female		Medium	Other	Trauma	9	1.4	18	8	4	Home	4	4	4	5	4	4	3	5	5	5	5	48	4.8	5	5	5	5	5	5	3	4	5	5	2	1	2	2	1	50	0.7672	3	3	3	0	0
441	Patient	No	65-74	Female		Medium	Other	Trauma	11	0.5	16	10	5	Home	3	4	2	3	4	5	4	5	5	4	4	43	4.3	3	5	4	5	2	2	1	1	3	5	3	1	2	3	3	30	0.4021	10	8	7	0	5
442	Patient	No	65-74	Female		High	Married/co-living	Trauma	10	1.4	17	10	7	Home	3	4	4	5	2	4	2	3	5	5	5	42	4.2	3	3	4	4	3	4	2	4	4	4	1	.	2	2	2	40	.	7	4	3	2	3
443	Patient	No	65-74	Male		High	Married/co-living	Infection	12	0	14	9	1	Home	4	3	4	4	4	4	1	1	5	4	4	38	3.8	4	3	4	4	3	3	3	3	4	4	3	2	2	2	2	30	0.5829	6	6	6	0	3
444	Patient	No	65-74	Female		Low	Married/co-living	Infection	19	8.8	15	11	5	Home	1	1	1	1	1	4	1	2	1	1	1	15	1.5	2	2	1	3	1	1	1	1	1	2	3	3	3	3	3	0	0.3403	6	9	9	6	8
445	Patient	No	65-74	Male		High	Married/co-living	Infection	7	0	17	12	4	Home	5	5	3	5	3	4	3	4	5	5	5	47	4.7	4	5	4	4	4	4	4	5	5	5	2	2	2	3	1	30	0.6403	8	5	6	0	0
446	Patient	No	65-74	Female		High	Other	Infection	9	2.7	18	14	6	Home	5	5	5	5	1	1	1	5	5	5	5	43	4.3	5	5	5	5	1	1	5	5	5	5	2	2	2	2	1	50	0.7395	5	5	10	5	5
447	Patient	No	65-74	Male		High	Married/co-living	Trauma	10	1.4	15	13	5	Home	4	4	1	5	3	5	2	3	5	2	1	35	3.5	1	2	2	3	3	4	1	2	1	4	2	3	3	3	2	20	0.5508	6	7	8	5	3
448	Patient	No	65-74	Female		High	Married/co-living	Cardiovascular	6	3.9	17	12	2	Home	4	4	5	5	3	1	1	5	5	5	5	43	4.3	3	1	3	4	1	1	2	1	5	5	2	1	1	2	2	.	0.8131	2	4	4	0	2
449	Patient	No	65-74	Female		High	Other	Cardiovascular	12	1	14	9	5	Home	3	4	3	4	2	5	3	4	5	5	3	41	4.1	4	5	5	5	3	4	4	4	4	5	2	2	2	2	2	60	0.6843	0	8	8	1	2
450	Patient	No	65-74	Female		High	Other	Trauma	6	1.6	.	.	.	.	4	4	4	5	2	5	5	5	5	5	5	49	4.9	3	5	5	5	5	.	3	3	5	5	2	1	2	2	2	65	0.7119	7	7	6	0	0
451	Patient	No	65-74	Male		Medium	Married/co-living	Infection	5	3.6	17	6	4	Home	5	5	5	5	5	5	1	5	.	.	5	41	4.1	1	1	3	.	1	1	4	5	5	2	1	1	1	1	1	.	0.9694	.	.	.	.	.
452	Patient	No	65-74	Female		High	Other	Trauma	11	0	15	7	7	Home	2	2	3	2	4	1	1	5	5	5	1	31	3.1	3	3	2	4	2	2	4	1	1	3	2	2	3	2	3	20	0.4543	3	6	5	1	7
453	Patient	Yes	65-74	Female		High	Other	Infection	14	3.7	20	7	3	Home	2	1	1	2	3	5	3	4	5	5	2	33	3.3	4	4	4	4	3	4	3	3	3	4	1	1	2	1	3	25	0.6172	0	7	7	0	0
454	Patient	Yes	65-74	Female		High	Other	Gastrointestinal	11	0	17	9	1	Home	3	3	4	3	5	5	1	1	1	5	3	34	3.4	4	4	5	5	4	5	5	5	5	5	2	1	2	2	1	40	0.7672	4	8	4	5	6
455	Patient	Yes	65-74	Female		Low	Other	Respiratory	7	1.5	17	14	0	Home	2	2	2	2	5	5	3	5	5	5	5	41	4.1	4	4	5	5	4	5	5	5	5	5	2	3	3	2	3	40	0.4543	7	9	5	3	8
456	Patient	Yes	65-74	Male		Medium	Married/co-living	Infection	6	2.9	14	11	3	Home	3	5	5	5	2	4	4	4	2	2	2	38	3.8	4	4	4	5	5	4	4	5	4	5	1	1	1	2	1	70	0.9349	4	8	6	2	1
457	Patient	Yes	65-74	Female		High	Other	Respiratory	8	0	18	9	4	Home	5	4	4	1	5	5	5	5	5	5	5	49	4.9	5	5	5	5	5	5	5	5	5	5	2	1	1	1	1	55	0.9028	0	5	0	0	8
458	Patient	Yes	65-74	Male		Medium	Married/co-living	Cardiovascular	8	3.3	14	12	3	Home	3	4	4	5	2	3	2	4	5	5	5	42	4.2	3	2	4	4	4	4	3	3	4	4	3	3	1	2	1	70	0.7393	3	2	2	0	0
459	Patient	Yes	65-74	Female		High	Married/co-living	Trauma	8	4	16	14	4	Home	3	3	2	5	4	4	2	4	4	3	5	39	3.9	4	4	3	5	5	4	4	4	5	5	.	2	3	2	2	60	.	3	4	2	0	0
460	Patient	Yes	65-74	Male		.	Other	Cardiovascular	11	1.4	17	13	6	Home	2	3	3	4	3	4	1	4	4	4	5	37	3.7	3	2	4	3	3	3	4	3	3	3	2	3	1	3	2	30	0.6863	8	9	.	2	1
461	Patient	Yes	65-74	Female		High	Other	Trauma	8	0.8	18	10	3	Home	5	5	5	4	2	2	1	3	5	5	5	42	4.2	3	4	5	5	5	1	5	5	1	5	1	1	1	3	1	.	0.8357	8	5	3	0	4
462	Patient	Yes	65-74	Male		High	Married/co-living	Infection	6	4.4	19	14	1	Home	5	5	4	5	1	1	1	3	3	3	5	36	3.6	4	5	5	5	3	3	1	5	5	5	2	2	2	1	1	70	0.774	1	3	1	0	0
463	Patient	Yes	65-74	Female		Low	Married/co-living	Trauma	8	1.4	17	8	3	Home	5	5	4	5	4	4	4	4	5	5	5	50	5	3	4	4	4	3	4	4	4	4	4	1	1	2	2	1	60	0.8336	2	3	3	0	0
464	Patient	Yes	65-74	Male		Medium	Other	Trauma	5	2.9	20	9	4	Home	5	5	4	3	2	2	1	2	5	5	5	39	3.9	4	4	5	5	4	4	4	4	4	5	1	1	1	2	1	70	0.9349	0	2	1	0	2
465	Patient	Yes	65-74	Female		Low	Other	Trauma	8	3.9	14	12	2	Home	2	3	2	5	5	4	5	3	5	5	4	43	4.3	4	4	3	4	5	5	5	5	5	5	.	.	.	.	.	.	.	.	.	.	.	.
466	Patient	Yes	65-74	Female		Medium	Other	Trauma	11	0	15	8	4	Home	5	5	3	5	4	5	3	4	5	5	3	47	4.7	5	4	3	4	5	5	5	5	3	5	3	1	3	2	1	10	0.6314	.	.	.	.	.
467	Patient	Yes	65-74	Female		Medium	Other	Infection	8	1.8	18	14	3	Home	5	3	3	3	4	.	.	.	5	5	5	33	3.3	4	3	5	5	5	5	5	5	5	5	2	1	2	2	2	30	0.7119	3	7	8	4	6
468	Patient	Yes	65-74	Male		High	Married/co-living	Cancer	8	0	18	12	3	Home	4	4	3	5	4	4	2	4	5	5	3	43	4.3	3	4	4	4	4	3	2	3	2	4	2	2	2	2	1	40	0.7395	2	5	5	1	3
469	Patient	Yes	65-74	Male		High	Other	Other	5	0	20	10	3	Home	3	4	5	5	4	4	1	4	5	5	3	43	4.3	5	3	5	5	4	5	5	5	5	5	2	1	1	3	2	70	0.7139	6	6	5	0	0
470	Patient	Yes	65-74	Female		.	Married/co-living	Infection	7	3.1	.	.	.	.	3	3	3	3	3	3	3	3	3	3	5	35	3.5	4	3	3	3	3	3	3	3	2	3	2	2	2	2	1	.	0.7395	6	6	3	1	1
471	Patient	Yes	65-74	Male		High	Married/co-living	Infection	29	1.5	19	14	2	Home	4	5	5	5	3	4	4	4	5	5	5	49	4.9	4	3	3	4	4	4	3	4	3	5	1	1	1	2	1	80	0.9349	2	0	0	0	0
472	Patient	Yes	65-74	Female		High	Married/co-living	Trauma	6	0	17	9	4	Home	5	5	5	5	1	1	1	1	5	5	5	39	3.9	5	4	4	5	5	5	5	5	5	5	2	1	1	2	1	40	0.8683	3	7	7	3	3
473	Patient	Yes	65-74	Female		Medium	Married/co-living	Trauma	8	0	14	12	3	Home	4	3	2	5	4	3	2	4	5	5	5	42	4.2	4	4	5	4	3	3	2	3	5	5	2	2	2	2	2	50	0.6843	5	6	6	1	4
474	Patient	Yes	65-74	Male		High	Married/co-living	infekton	13	0	18	12	4	Home	4	5	5	5	3	4	3	5	5	5	4	48	4.8	4	3	4	3	4	3	2	4	2	4	2	1	2	1	1	50	0.8016	0	3	3	0	0
475	Patient	Yes	65-74	Female		High	Other	Trauma	8	5.2	19	10	3	Home	5	4	4	5	2	5	5	5	5	5	5	50	5	4	4	5	5	5	5	5	5	5	5	2	2	2	2	2	80	0.6843	.	3	0	0	0
476	Patient	Yes	65-74	Female		High	Married/co-living	Trauma	8	0	16	13	5	Home	4	4	3	5	5	5	3	5	5	5	5	49	4.9	5	4	5	5	5	5	4	5	5	5	2	2	3	2	1	50	0.6619	2	5	1	0	0
477	Patient	Yes	65-74	Female		Medium	Other	Other	8	6.8	17	8	2	Home	3	2	3	2	4	5	1	5	4	4	2	35	3.5	4	5	4	4	1	4	4	4	5	5	2	1	2	2	2	70	0.7119	.	4	1	0	6
478	Patient	Yes	65-74	Male		High	Married/co-living	Infection	11	0.5	17	12	1	Home	5	5	5	5	1	4	2	4	5	5	5	46	4.6	5	4	4	4	3	3	5	5	5	5	1	1	2	1	1	97	0.9682	0	0	0	0	0
479	Patient	No	>94	Female		High	Other	Trauma	9	7.7	18	8	6	Home	5	1	3	4	1	5	1	5	5	5	5	40	4	5	5	3	5	3	3	1	1	1	5	2	1	2	3	3	10	0.4602	7	10	8	8	5
480	Patient	No	>94	Female		High	Other	Gastrointestinal	9	0	16	14	6	Home	5	4	4	5	5	5	5	5	5	5	4	52	5.2	5	5	5	4	5	5	5	5	5	5	2	2	1	2	2	65	0.7855	0	8	6	0	6
481	Patient	No	>94	Male		Medium	Other	Other	6	2.5	17	9	3	Home	5	5	5	4	3	3	3	4	5	3	5	45	4.5	4	5	5	4	5	5	5	5	5	5	2	1	1	2	1	70	0.8683	4	5	5	2	3
482	Patient	No	>94	Male		Low	Other	Other	8	4.3	15	13	2	Home	5	3	5	5	1	5	1	5	5	5	5	45	4.5	4	5	5	5	1	5	5	5	5	5	2	1	2	2	2	50	0.7119	0	5	5	0	0
483	Patient	No	>94	Female		Medium	Other	Cardiovascular	11	7.3	15	13	6	Home	3	4	5	4	4	4	1	5	.	.	3	33	3.3	4	5	4	4	3	2	1	5	5	5	2	1	1	2	1	.	0.8683	7	4	4	2	4
484	Patient	No	>94	Female		Low	Other	Gastrointestinal	10	0	16	10	4	Home	3	4	3	4	1	5	1	5	5	5	4	40	4	4	5	5	5	3	4	5	3	5	5	2	2	2	2	2	50	0.6843	0	5	0	0	0
485	Patient	No	>94	Female		Medium	Other	Infection	15	8.7	15	9	5	Home	2	1	1	3	4	4	2	3	3	3	4	30	3	5	5	4	5	3	5	1	4	3	5	2	1	2	2	3	30	0.5161	6	8	7	0	0
486	Patient	No	>94	Female		Low	Other	Gastrointestinal	8	6.5	18	12	4	Home	5	4	3	3	.	5	5	5	1	5	5	41	4.1	5	5	5	5	5	5	5	5	5	5	2	1	2	3	2	40	0.6127	7	7	5	2	3
487	Patient	No	>94	Male		Low	Other	Trauma	12	2.3	15	7	4	Home	3	3	2	4	3	3	3	3	4	4	1	33	3.3	3	3	3	3	3	3	1	2	2	5	2	3	3	2	2	43	0.6067	4	6	4	0	6
488	Patient	No	>94	Female		Medium	Other	Trauma	10	0	17	7	5	Home	2	2	1	3	4	5	5	5	4	4	1	36	3.6	5	5	5	5	4	4	3	3	5	5	2	2	3	2	2	.	0.6067	5	8	7	3	7
489	Patient	Yes	>94	Female		High	Other	Infection	7	3.2	16	11	7	Home	4	3	4	4	1	4	2	4	5	5	5	41	4.1	2	3	3	3	3	3	5	4	4	3	2	2	1	2	2	65	0.7855	5	6	2	2	4
490	Patient	Yes	>94	Female		Low	Other	Trauma	9	0	17	12	1	Home	2	4	1	2	4	4	4	4	5	5	1	36	3.6	4	5	5	5	4	4	5	5	2	5	2	2	3	2	1	70	0.6619	4	4	0	0	0
491	Patient	Yes	>94	Male		High	Other	Cardiocascular	8	3.6	16	10	5	Home	4	5	4	5	4	5	3	4	5	5	5	49	4.9	5	4	5	4	5	4	5	5	5	5	2	2	2	2	1	40	0.7395	2	7	6	4	0
492	Patient	Yes	>94	Female		Low	Other	Cardiocascular	9	0	17	10	4	Home	5	5	5	5	5	5	3	5	5	5	5	53	5.3	3	5	4	3	5	3	5	3	5	5	2	1	1	1	1	90	0.9028	.	.	.	.	.
493	Patient	Yes	>94	Female		High	Other	Gastrointestinal	11	0	16	6	3	Home	3	5	2	3	1	1	1	4	.	.	3	23	2.3	5	4	3	5	5	3	2	2	1	5	2	2	3	1	1	.	0.6965	0	9	8	0	3
494	Patient	Yes	>94	Female		Low	Other	Trauma	5	1.8	16	9	6	Home	3	3	3	5	4	5	1	5	5	2	5	41	4.1	5	4	5	5	3	3	4	5	5	5	2	2	2	2	2	46	0.6843	6	7	6	1	1
495	Patient	Yes	>94	Male		High	Other	Cardiovascular	5	0.4	18	11	4	Home	5	5	3	4	3	3	3	3	4	4	5	42	4.2	5	5	5	5	3	5	5	5	5	5	2	3	.	2	1	30	.	0	9	9	3	8
496	Patient	Yes	>94	Female		Low	Other	Trauma	5	2.4	17	8	7	Home	5	4	5	4	1	4	1	4	5	5	2	40	4	4	3	4	5	3	.	4	4	5	4	2	1	1	2	2	75	0.8131	5	7	7	1	2
497	Patient	Yes	>94	Female		High	Other	Cardiocascular	7	3.2	18	12	5	Home	5	4	4	5	2	5	3	5	5	5	4	47	4.7	4	4	5	5	5	4	4	5	5	5	2	1	1	2	1	70	0.8683	1	3	3	0	0
498	Patient	Yes	>94	Female		Low	Other	Cardiocascular	8	0	19	11	3	Home	5	5	3	3	1	5	1	5	5	5	5	43	4.3	5	.	5	.	1	2	1	5	1	5	2	2	2	3	1	50	0.6403	5	6	6	2	4
499	Patient	Yes	>94	Female		Medium	Other	Cancer	11	3.1	18	13	4	Home	5	5	2	4	4	5	5	5	4	3	4	46	4.6	3	5	3	5	5	4	4	4	5	5	2	3	2	1	1	70	0.7307	1	1	5	0	0
400	Patient	Yes	>94	Male		.	Married/co-living	Cancer	8	0	15	6	4	Home	5	4	.	5	3	4	4	5	3	3	5	41	4.1	5	4	5	4	.	5	4	4	4	5	2	1	.	.	.	50	.	0	.	3	0	0
101	Nextofkin	No		Female	Child																							4	5	5	3	5	5	5	5	5	5
102	Nextofkin	No		Male	Spouse																							5	5	5	5	4	5	5	5	5	5
103	Nextofkin	No		Female	Spouse																							4	4	4	4	4	4	4	4	4	4
104	Nextofkin	No		Female	Spouse																							3	5	5	5	5	5	5	5	5	5
105	Nextofkin	No		Female	Child																							5	5	5	4	5	4	5	5	5	5
106	Nextofkin	No		Female	Child																							5	4	4	4	3	3	4	4	4	5
107	Nextofkin	No		Female	Spouse																							3	4	4	3	1	1	2	2	2	3
108	Nextofkin	No		Female	Child																							3	3	3	3	2	2	4	5	4	3
109	Nextofkin	No		Female	Spouse																							5	4	3	4	2	3	5	4	5	5
110	Nextofkin	No		Female	Spouse																							4	.	1	4	1	1	1	3	.	5
111	Nextofkin	No		Female	Other																							3	2	1	3	1	1	5	5	3	5
112	Nextofkin	No		Female	Child																							4	3	3	3	2	3	1	2	3	4
113	Nextofkin	No		Female	Other																							4	5	4	5	4	5	3	4	4	5
114	Nextofkin	No		Female	Child																							2	3	5	4	1	1	1	5	5	5
115	Nextofkin	No		Female	Child																							3	3	3	3	2	2	2	3	2	4
116	Nextofkin	No		Female	Other																							5	4	5	4	5	5	5	5	5	5
117	Nextofkin	No		Male	Child																							4	.	.	4	1	1	4	4	4	5
118	Nextofkin	No		Female	Child																							5	3	4	.	2	2	1	3	1	5
119	Nextofkin	No		Male	Child																							.	3	.	5	1	.	.	5	1	5
120	Nextofkin	No		Female	Spouse																							4	5	4	5	4	5	5	5	5	5
121	Nextofkin	No		Female	Spouse																							3	4	3	3	3	3	2	3	4	4
122	Nextofkin	No		Male	Child																							5	4	3	3	1	2	1	3	4	4
123	Nextofkin	No		Male	Other																							4	1	1	5	3	4	3	3	5	5
124	Nextofkin	No		Male	Child																							4	5	5	5	4	5	2	3	2	5
125	Nextofkin	No		Male	Spouse																							4	4	3	4	3	3	3	3	3	3
126	Nextofkin	No		Male	Spouse																							4	3	2	4	2	2	1	3	5	5
127	Nextofkin	No		Male	Child																							4	.	3	4	1	1	1	1	1	5
128	Nextofkin	No		Male	Child																							5	4	5	4	4	5	4	4	5	5
129	Nextofkin	No		Male	Other																							5	5	5	5	1	5	5	5	5	5
130	Nextofkin	No		Female	Spouse																							4	5	5	5	5	5	5	.	5	5
131	Nextofkin	No		Female	Child																							3	.	5	5	1	1	1	2	1	5
132	Nextofkin	No		Female	Child																							4	4	5	3	5	5	5	5	5	5
133	Nextofkin	No		Male	Spouse																							3	3	3	3	1	1	1	1	3	4
134	Nextofkin	No		Female	Spouse																							4	5	5	5	5	4	4	4	4	5
135	Nextofkin	No		Male	Other																							3	4	5	4	3	2	4	4	4	3
136	Nextofkin	No		Female	Spouse																							3	3	2	4	2	2	3	3	3	5
137	Nextofkin	No		Female	Spouse																							5	5	5	4	5	5	4	5	5	5
138	Nextofkin	No		Female	Other																							4	3	5	4	3	3	1	1	1	5
139	Nextofkin	No		Male	Child																							4	4	4	3	5	4	4	4	5	4
140	Nextofkin	No		Male	Spouse																							2	4	5	3	4	4	4	4	3	5
141	Nextofkin	No		Female	Child																							5	.	.	5	1	1	.	.	5	5
142	Nextofkin	No		Female	Child																							4	4	4	4	3	3	3	3	4	5
143	Nextofkin	No		Female	Other																							4	4	5	4	4	4	5	5	5	4
144	Nextofkin	No		Female	Spouse																							3	4	4	4	1	3	5	4	4	5
145	Nextofkin	No		Male	Child																							5	.	.	5	1	5	1	5	5	5
146	Nextofkin	No		Female	Spouse																							1	2	2	2	2	1	1	1	1	2
147	Nextofkin	No		Female	Spouse																							5	5	5	4	4	5	5	4	4	5
148	Nextofkin	No		Female	Child																							4	3	4	3	4	4	3	2	2	5
149	Nextofkin	No		Female	Spouse																							3	3	2	3	1	1	1	1	1	4
150	Nextofkin	No		Female	Spouse																							5	4	5	4	5	4	4	5	5	5
151	Nextofkin	No		Female	Spouse																							3	3	3	4	1	4	3	4	3	4
152	Nextofkin	No		Female	Other																							4	5	1	5	1	1	5	5	5	5
153	Nextofkin	No		Female	Child																							4	4	2	4	2	2	2	4	4	5
154	Nextofkin	No		Male	Child																							5	5	4	5	5	5	1	5	5	5
155	Nextofkin	No		Female	Child																							4	3	3	3	1	3	4	4	2	4
156	Nextofkin	No		Male	Child																							4	.	2	3	1	3	4	.	4	5
157	Nextofkin	No		Female	Child																							5	4	2	5	4	4	3	4	5	5
158	Nextofkin	No		Male	Other																							4	4	5	5	4	4	4	5	5	5
159	Nextofkin	No		Male	Spouse																							5	4	5	5	5	5	5	4	5	5
160	Nextofkin	No		Female	Child																							3	3	3	4	3	3	3	2	3	4
161	Nextofkin	No		Female	Spouse																							4	5	5	3	3	1	5	5	5	5
162	Nextofkin	No		Female	Spouse																							5	5	5	5	3	3	3	5	5	5
163	Nextofkin	No		Female	Other																							2	2	3	5	2	2	1	1	1	5
164	Nextofkin	No		Male	Child																							4	4	1	3	1	1	1	1	1	5
165	Nextofkin	No		Male	Spouse																							4	4	4	4	4	4	4	4	4	4
166	Nextofkin	No		Female	Spouse																							4	4	4	3	4	4	3	4	3	4
167	Nextofkin	No		Female	Child																							4	.	2	4	1	1	1	5	5	5
168	Nextofkin	No		Female	Child																							5	5	4	4	4	3	4	5	5	5
169	Nextofkin	No		Male	Spouse																							1	2	1	2	1	1	1	2	1	2
170	Nextofkin	No		Female	Other																							3	2	2	3	1	2	3	3	4	3
171	Nextofkin	No		Male	Child																							5	5	5	5	4	5	4	5	5	5
172	Nextofkin	No		Male	Spouse																							4	4	5	4	5	4	4	4	5	5
173	Nextofkin	No		Female	Spouse																							4	4	2	4	3	3	1	3	1	5
174	Nextofkin	No		Male	Spouse																							.	1	3	4	1	2	2	1	2	4
175	Nextofkin	No		Male	Child																							5	5	5	4	3	3	5	5	4	5
176	Nextofkin	No		Male	Spouse																							5	5	5	3	3	3	2	4	.	5
177	Nextofkin	No		Female	Spouse																							3	3	2	3	1	1	1	1	3	4
178	Nextofkin	No		Female	Spouse																							4	4	4	3	4	3	4	4	4	5
179	Nextofkin	No		Male	Spouse																							5	5	5	4	4	4	5	5	5	5
180	Nextofkin	No		Male	Child																							3	3	3	2	3	3	1	1	5	4
181	Nextofkin	No		Male	Other																							4	4	5	4	5	4	3	5	3	5
182	Nextofkin	No		Female	Child																							5	4	5	4	5	5	5	5	5	5
183	Nextofkin	No		Male	Child																							5	3	1	5	1	1	5	4	4	5
184	Nextofkin	No		Female	Child																							3	5	5	5	5	4	4	5	5	4
185	Nextofkin	No		Female	Child																							5	5	5	5	2	3	5	5	5	5
186	Nextofkin	No		Female	Other																							.	.	.	5	.	.	5	5	5	5
187	Nextofkin	Yes		Male	Spouse																							4	1	1	5	5	4	5	5	5	5
188	Nextofkin	Yes		Female	Child																							4	4	4	3	3	4	5	4	4	5
189	Nextofkin	Yes		Female	Child																							4	4	4	4	4	4	3	4	4	5
190	Nextofkin	Yes		Male	Spouse																							4	4	4	4	4	4	4	4	4	5
191	Nextofkin	Yes		Female	Child																							4	5	5	4	4	4	5	5	5	5
192	Nextofkin	Yes		Female	Other																							5	5	5	4	4	5	5	5	5	5
193	Nextofkin	Yes		Female	Child																							5	5	5	4	5	4	4	5	5	5
194	Nextofkin	Yes		Female	Other																							4	4	4	3	2	2	5	4	5	5
195	Nextofkin	Yes		Male	Other																							3	.	.	4	4	4	3	3	3	4
196	Nextofkin	Yes		Male	Spouse																							3	3	3	4	4	3	4	3	4	4
197	Nextofkin	Yes		Female	Child																							5	4	4	4	5	4	2	3	4	5
198	Nextofkin	Yes		Female	Spouse																							4	4	3	5	3	3	4	4	4	5
199	Nextofkin	Yes		Female	Spouse																							3	1	1	3	1	1	3	1	1	5
200	Nextofkin	Yes		Female	Child																							3	3	3	3	2	3	2	5	1	5
201	Nextofkin	Yes		Male	Other																							4	3	4	4	5	4	5	5	5	5
202	Nextofkin	Yes		Female	Child																							4	4	1	3	1	1	1	1	1	5
203	Nextofkin	Yes		Male	Spouse																							5	5	5	3	3	3	3	3	4	5
204	Nextofkin	Yes		Female	Child																							5	5	5	5	4	5	5	5	5	5
205	Nextofkin	Yes		Female	Other																							5	4	4	5	1	1	5	4	5	5
206	Nextofkin	Yes		Female	Other																							4	4	2	4	1	1	4	5	1	5
207	Nextofkin	Yes		Male	Child																							5	5	5	5	4	4	5	5	5	5
208	Nextofkin	Yes		Female	Spouse																							4	4	5	5	1	4	4	5	5	5
209	Nextofkin	Yes		Female	Other																							4	5	5	4	4	4	5	5	4	5
210	Nextofkin	Yes		Female	Child																							3	.	1	4	1	1	1	3	2	5
211	Nextofkin	Yes		Male	Spouse																							4	5	4	4	4	3	4	4	5	5
212	Nextofkin	Yes		Female	Spouse																							5	5	5	5	4	5	5	5	5	5
213	Nextofkin	Yes		Female	Spouse																							4	5	5	.	4	5	3	4	4	5
214	Nextofkin	Yes		Male	Spouse																							4	5	4	5	3	2	4	4	3	5
215	Nextofkin	Yes		Male	Spouse																							3	4	5	4	2	2	2	3	1	3
216	Nextofkin	Yes		Female	Child																							4	5	5	3	2	4	5	5	5	5
217	Nextofkin	Yes		Female	Child																							.	5	4	5	4	5	5	5	5	5
218	Nextofkin	Yes		Female	Spouse																							1	3	2	5	4	4	1	1	1	5
219	Nextofkin	Yes		Female	Spouse																							5	5	5	5	5	5	5	5	5	5
220	Nextofkin	Yes		Female	Child																							4	4	4	3	4	4	5	5	5	4
221	Nextofkin	Yes		Female	Spouse																							5	5	5	5	5	5	5	.	5	5
222	Nextofkin	Yes		Female	Spouse																							5	5	5	5	5	5	5	5	5	5
223	Nextofkin	Yes		Female	Child																							4	4	4	4	3	4	5	5	5	5
224	Nextofkin	Yes		Female	Child																							3	3	3	3	1	2	2	3	.	3
225	Nextofkin	Yes		Male	Spouse																							5	5	5	5	5	5	5	5	5	5
226	Nextofkin	Yes		Female	Spouse																							4	3	2	5	2	3	5	4	5	5
227	Nextofkin	Yes		Female	Child																							5	5	5	5	4	5	4	3	3	5
228	Nextofkin	Yes		Male	Child																							4	4	5	5	5	4	4	5	5	5
[truncated: 4 more columns]
